# Supplementary material for: Topological Data Analysis Reveals Robust Alterations in the Whole-Brain and Frontal Lobe Functional Connectomes in Attention-Deficit/Hyperactivity Disorder
Source: eNeuro. 2020 May 12;7(3):ENEURO.0543-19.2020. doi: 10.1523/ENEURO.0543-19.2020 (PMC7221355; doi:10.1523/ENEURO.0543-19.2020)
Supplement: Extended Data 1 — Code applied in the present article. Download Extended Data 1, ZIP file. [file enu-eN-NWR-0543-19-s03.zip]

Archive with 55 entries (43 files):
- TDA_ADHD-master/
- TDA_ADHD-master/01-Preprocessing/
- TDA_ADHD-master/01-Preprocessing/TDA_ADHD200_NYU_pp.R
- TDA_ADHD-master/01-Preprocessing/TDA_ADHD200_NYU_pp2atlas.R
- TDA_ADHD-master/01-Preprocessing/atlas/
- TDA_ADHD-master/01-Preprocessing/atlas/AAL/
- TDA_ADHD-master/01-Preprocessing/atlas/AAL/README.md
- TDA_ADHD-master/01-Preprocessing/atlas/AAL/ROI_MNI_V4.txt
- TDA_ADHD-master/01-Preprocessing/atlas/CC200/
- TDA_ADHD-master/01-Preprocessing/atlas/CC200/ADHD200_parcellate_200_2mm.nii.gz
- TDA_ADHD-master/01-Preprocessing/atlas/CC400/
- TDA_ADHD-master/01-Preprocessing/atlas/CC400/ADHD200_parcellate_400_2mm.nii.gz
- TDA_ADHD-master/01-Preprocessing/atlas/P264/
- TDA_ADHD-master/01-Preprocessing/atlas/P264/README.md
- TDA_ADHD-master/01-Preprocessing/atlas/P264/power264_2mm.nii.gz
- TDA_ADHD-master/01-Preprocessing/check_reg_ADHD200_why.txt
- TDA_ADHD-master/01-Preprocessing/ppSAS/
- TDA_ADHD-master/01-Preprocessing/ppSAS/Check_registration_nihpd.sh
- TDA_ADHD-master/01-Preprocessing/ppSAS/Movement2png_v2_rms.sh
- TDA_ADHD-master/01-Preprocessing/ppSAS/ProcessConnRoiv2_INB_nihpd.sh
- TDA_ADHD-master/01-Preprocessing/ppSAS/RMSdisplacement.sh
- TDA_ADHD-master/01-Preprocessing/ppSAS/colpeaks.R
- TDA_ADHD-master/01-Preprocessing/ppSAS/conf_var_reg_1_v2.sh
- TDA_ADHD-master/01-Preprocessing/ppSAS/conf_var_reg_2_v2_rms.sh
- TDA_ADHD-master/01-Preprocessing/ppSAS/dp2.R
- TDA_ADHD-master/01-Preprocessing/ppSAS/preprocess_anat_Neck_CorrectIntensity.sh
- TDA_ADHD-master/01-Preprocessing/ppSAS/preprocess_v2_rms.sh
- TDA_ADHD-master/01-Preprocessing/ppSAS/regist_anat_func_nihpd.sh
- TDA_ADHD-master/01-Preprocessing/ppSAS/res4d_2MNI_TF_nihpd.sh
- TDA_ADHD-master/01-Preprocessing/ppSAS/templates/
- TDA_ADHD-master/01-Preprocessing/ppSAS/templates/nihpd2mni.mat
- TDA_ADHD-master/01-Preprocessing/ppSAS/templates/t1w_2mm.nii.gz
- TDA_ADHD-master/01-Preprocessing/ppSAS/templates/t1w_brain_2mm.nii.gz
- TDA_ADHD-master/02-TDA/
- TDA_ADHD-master/02-TDA/ADHD200_NYU_ppNIHPD_Rips_AAL.csv
- TDA_ADHD-master/02-TDA/ADHD200_NYU_ppNIHPD_Rips_CC200.csv
- TDA_ADHD-master/02-TDA/ADHD200_NYU_ppNIHPD_Rips_CC400.csv
- TDA_ADHD-master/02-TDA/ADHD200_NYU_ppNIHPD_Rips_P264.csv
- TDA_ADHD-master/02-TDA/PERM/
- TDA_ADHD-master/02-TDA/PERM/Rips_AAL_AvgCI.csv
- TDA_ADHD-master/02-TDA/PERM/Rips_CC200_AvgCI.csv
- TDA_ADHD-master/02-TDA/PERM/Rips_CC400_AvgCI.csv
- TDA_ADHD-master/02-TDA/PERM/Rips_P264_AvgCI.csv
- TDA_ADHD-master/02-TDA/PERM/TDA_PERMpval.csv
- TDA_ADHD-master/02-TDA/TDA_ADHD200_NYU_tda.R
- TDA_ADHD-master/02-TDA/TDA_ADHD200_NYU_ts2rips.R
- TDA_ADHD-master/02-TDA/TDA_RipsDiagram.R
- TDA_ADHD-master/03-Inference/
- TDA_ADHD-master/03-Inference/ADHD200_NYU_ppNIHPD_phenTDA.csv
- TDA_ADHD-master/03-Inference/CMX_AAL_3D.rds
- TDA_ADHD-master/03-Inference/TDA_ADHD200_NYU_inference.R
- TDA_ADHD-master/03-Inference/TDA_ADHD200_NYU_null.R
- TDA_ADHD-master/03-Inference/TDA_ADHD200_NYU_phen.R
- TDA_ADHD-master/LICENSE
- TDA_ADHD-master/README.md
