# Supplementary material for: Topological Data Analysis Reveals Robust Alterations in the Whole-Brain and Frontal Lobe Functional Connectomes in Attention-Deficit/Hyperactivity Disorder
Source: eNeuro. 2020 May 12;7(3):ENEURO.0543-19.2020. doi: 10.1523/ENEURO.0543-19.2020 (PMC7221355; doi:10.1523/ENEURO.0543-19.2020)
Supplement: Extended Data 1 — Code applied in the present article. Download Extended Data 1, ZIP file. [file enu-eN-NWR-0543-19-s03.zip › TDA_ADHD-master/01-Preprocessing/atlas/AAL/README.md]

AAL NIfTI and text files were downloaded from:
<http://www.gin.cnrs.fr/wp-content/uploads/aal_for_SPM12.zip>
