# Supplementary material for: Topological Data Analysis Reveals Robust Alterations in the Whole-Brain and Frontal Lobe Functional Connectomes in Attention-Deficit/Hyperactivity Disorder
Source: eNeuro. 2020 May 12;7(3):ENEURO.0543-19.2020. doi: 10.1523/ENEURO.0543-19.2020 (PMC7221355; doi:10.1523/ENEURO.0543-19.2020)
Supplement: Extended Data 1 — Code applied in the present article. Download Extended Data 1, ZIP file. [file enu-eN-NWR-0543-19-s03.zip › TDA_ADHD-master/01-Preprocessing/check_reg_ADHD200_why.txt]

0010013_r1 - Bad deface
0010061_r1 - Bad T1w quality
0010111_r1 - (Very) high motion
0021037_r1 - Bad coregistration
0021043_r1 - Bad coregistration
1567356_r1 - Bad coregistration
2054438_r1 - Bad coregistration
2136051_r1 - Bad coregistration
2297413_r1 - Bad T1w quality
3662296_r1 - Bad T1w quality
8697774_r1 - Bad coregistration
