# Supplementary material for: Topological Data Analysis Reveals Robust Alterations in the Whole-Brain and Frontal Lobe Functional Connectomes in Attention-Deficit/Hyperactivity Disorder
Source: eNeuro. 2020 May 12;7(3):ENEURO.0543-19.2020. doi: 10.1523/ENEURO.0543-19.2020 (PMC7221355; doi:10.1523/ENEURO.0543-19.2020)
Supplement: Extended Data 1 — Code applied in the present article. Download Extended Data 1, ZIP file. [file enu-eN-NWR-0543-19-s03.zip › TDA_ADHD-master/01-Preprocessing/ppSAS/colpeaks.R]

#!/usr/bin/Rscript

# This function generates a covariate column for each one in a vector.

filename <- commandArgs(TRUE)
a1=filename[1];
a2=filename[2];
colpeaks <- function(a1,a2) {
  picos <- read.table(a1)
  
  if(sum(picos)>0){
    idx_picos <- which(picos == 1)
    mat_picos <- matrix(0,nrow(picos),length(idx_picos))
    for(ii in 1:length(idx_picos)) mat_picos[idx_picos[ii],ii] <- 1
    write.table(mat_picos,a2,row.names=F,col.names=F,sep='\t')
  }

}
colpeaks(a1,a2)
