# Supplementary material for: Topological Data Analysis Reveals Robust Alterations in the Whole-Brain and Frontal Lobe Functional Connectomes in Attention-Deficit/Hyperactivity Disorder
Source: eNeuro. 2020 May 12;7(3):ENEURO.0543-19.2020. doi: 10.1523/ENEURO.0543-19.2020 (PMC7221355; doi:10.1523/ENEURO.0543-19.2020)
Supplement: Extended Data 1 — Code applied in the present article. Download Extended Data 1, ZIP file. [file enu-eN-NWR-0543-19-s03.zip › TDA_ADHD-master/01-Preprocessing/ppSAS/dp2.R]

#!/usr/bin/Rscript

# This function computes and adds the derivatives and quadratic terms to a given matrix
# Use: Rscript dp2.R input output

filename <- commandArgs(TRUE)
a1=filename[1];
a2=filename[2];
dp2 <- function(a1,a2) {
  #filename='prefiltered_func_data_mcf.par'
  datos <- read.table(a1)
  
  datos <- cbind(datos,apply(datos,2,function(x) c(0,diff(x))))
  datos <- cbind(datos,apply(datos,2,function(x) x^2))

  # Exporta resultados en otro archivo
  write.table(datos,a2,row.names=F,col.names=F,sep='\t')
}

dp2(a1,a2)
