# Supplementary material for: Topological Data Analysis Reveals Robust Alterations in the Whole-Brain and Frontal Lobe Functional Connectomes in Attention-Deficit/Hyperactivity Disorder
Source: eNeuro. 2020 May 12;7(3):ENEURO.0543-19.2020. doi: 10.1523/ENEURO.0543-19.2020 (PMC7221355; doi:10.1523/ENEURO.0543-19.2020)
Supplement: Extended Data 1 — Code applied in the present article. Download Extended Data 1, ZIP file. [file enu-eN-NWR-0543-19-s03.zip › TDA_ADHD-master/02-TDA/PERM/Rips_AAL_AvgCI.csv]

OBSavg	0.570821149581466	0.52611491914577	0.501755690046586	0.482571683102358	0.464348423765898	0.452411289673102	0.442183034791809	0.431618964384824	0.422849659817704	0.415490313287089	0.408454252873807	0.402361473919414	0.396702838438263	0.391450959102088	0.386025744687268	0.380627499905807	0.375620863083521	0.371334348230766	0.36624855550114	0.361684782561935	0.357911812008392	0.35400753906751	0.350405559580161	0.346505443937724	0.343047839616512	0.339434496362336	0.336182194996178	0.333163900663939	0.329725303461268	0.326693899618836	0.323644992286816	0.320693147309939	0.317733642069005	0.314964465760903	0.312233236547525	0.309304573524324	0.306405827165224	0.30362079672819	0.301333484326406	0.298739532878311	0.296275622271675	0.293540186254648	0.291092659069634	0.288614363273195	0.286315430413876	0.284010511160475	0.281705237957809	0.279002202806606	0.276520027796825
OBSlowCI	0.562345519306217	0.519460001197826	0.495751463577497	0.476539894584717	0.458343910066933	0.446394996803233	0.43679316427087	0.426355729146537	0.417768743408492	0.410524411741566	0.40345072140111	0.397576046630029	0.391933788762921	0.386629567463548	0.381219490645609	0.375997893021253	0.371093182058196	0.366730433972392	0.361582815373308	0.356940561968258	0.353104097527313	0.349058994749209	0.345455219227432	0.341931752083457	0.338464223022836	0.334889255215934	0.331582261766564	0.328662210254911	0.325180662646739	0.322079227048185	0.318975258059579	0.316241093639877	0.313223133507187	0.310590604845127	0.307940111171534	0.305006705513349	0.302101460123869	0.299464668093649	0.297297705781547	0.29471651342676	0.292157128607232	0.289426365594641	0.287114500399677	0.284566660164668	0.282300354685623	0.279922778730843	0.277585535188451	0.274962237907052	0.272509596646921
OBSupCI	0.579035159954352	0.533021467112761	0.508395324098351	0.488653904924161	0.470068651332679	0.457718750685419	0.447205936952032	0.436614098060504	0.42776005397129	0.420437129125041	0.413262614081934	0.407099311422518	0.401414252250252	0.396099730069543	0.390493529885335	0.38505421509207	0.379953840773872	0.37577316463244	0.370529456273946	0.365922275627082	0.362136464657671	0.358409529003606	0.35472082261143	0.350885950370663	0.347455141180025	0.343815595473193	0.340478757859007	0.337525056905041	0.334071877251611	0.33111022423689	0.327890275506913	0.324941637502356	0.321990798719361	0.319154061269592	0.316414512658998	0.313511339450617	0.310678695436808	0.30782982283637	0.305534425643314	0.30291933514224	0.300498903924743	0.297718328988625	0.295208113231152	0.292736560853203	0.290508090822325	0.288228931376661	0.285887399545966	0.283115902503293	0.280525965591672
PERMavg	0.372014669665333	0.348737362958994	0.335590799516106	0.326202361524	0.318823680224382	0.312614067168658	0.307253520646889	0.30251410728289	0.298270875896334	0.29442360674356	0.290869332404067	0.287566517501976	0.284469346778344	0.281546950016388	0.278778720606389	0.276146273144917	0.273639229379139	0.271253398513811	0.268978840404339	0.266808755817158	0.264738463527888	0.262744583500123	0.260827773871327	0.258984388295281	0.257205224943259	0.255489390822944	0.253813060684218	0.252175144248073	0.25057858143257	0.249023689565923	0.247512679933658	0.246037480423042	0.244598482674497	0.24318746690504	0.241772774111441	0.240358261199471	0.238925427294511	0.237481785593593	0.236041031764042	0.234609256204167	0.233225469137021	0.231853698679979	0.230518727531701	0.229184682919516	0.227860182535808	0.226568958774779	0.225347785725891	0.224121677460856	0.222865380502818
PERMlowCI	0.368020437534006	0.345823718549898	0.33303979993747	0.324082612822798	0.316976209719477	0.310928290339656	0.305625780718945	0.30101362147526	0.296791328376591	0.293029551989481	0.289536588178188	0.286267232237219	0.283212985959328	0.280378763514116	0.277644590556898	0.275069849371574	0.27256590846096	0.270231270199691	0.267995615434525	0.265867596493697	0.263856156041448	0.261892929771578	0.26003175965816	0.258209440238972	0.256468991738701	0.254803241804071	0.253163989022307	0.251532899341375	0.249988245109134	0.248456596414301	0.246969962576465	0.245504377964852	0.244109854182782	0.24267952766885	0.241304832835241	0.239890524538558	0.238481825762401	0.237073597290813	0.235639316712679	0.234235094163104	0.23286990716154	0.231506247003963	0.230184349487019	0.228859053796584	0.227564816103707	0.226291760886736	0.225090263261866	0.223872145751074	0.22261495966595
PERMupCI	0.376125772922162	0.351752405106418	0.338047545077615	0.328353615835807	0.320821693886993	0.314363773421778	0.308983473936039	0.30411519265194	0.299795235482317	0.295872825874318	0.292247270105836	0.288883087796005	0.285723584354248	0.282811795354517	0.279927939688604	0.277274833486738	0.274673435264597	0.272292875785254	0.269973507414272	0.267734849141185	0.265592840950375	0.263579844338817	0.261627411319238	0.259739264436295	0.257922108902582	0.256216274276385	0.254498644157085	0.252844546119415	0.251238689299087	0.249646217044098	0.248096601913574	0.246570483730541	0.245102410855556	0.243677221496594	0.242223615709431	0.240808435425153	0.239382491850287	0.237917148192666	0.236460654923553	0.235010066863937	0.233630387501006	0.232209353430219	0.23085896484481	0.22952225465938	0.228194009071785	0.226881563926484	0.225618566832902	0.224388568147486	0.223124277045458
[truncated: 66 more columns]
