# Supplementary material for: Topological Data Analysis Reveals Robust Alterations in the Whole-Brain and Frontal Lobe Functional Connectomes in Attention-Deficit/Hyperactivity Disorder
Source: eNeuro. 2020 May 12;7(3):ENEURO.0543-19.2020. doi: 10.1523/ENEURO.0543-19.2020 (PMC7221355; doi:10.1523/ENEURO.0543-19.2020)
Supplement: Extended Data 1 — Code applied in the present article. Download Extended Data 1, ZIP file. [file enu-eN-NWR-0543-19-s03.zip › TDA_ADHD-master/02-TDA/PERM/Rips_CC200_AvgCI.csv]

OBSavg	0.551099132844396	0.505260522928473	0.48299192852695	0.466447789583058	0.454836342169063	0.445330780032712	0.436679528898529	0.429071630403065	0.422485853385156	0.416195851830682	0.410853815273335	0.405203237619987	0.400938243981855	0.396293762427335	0.391783884655802	0.387843914341846	0.384007419617926	0.380702634268617	0.376877061132061	0.373846178735498	0.370332990369241	0.367020736195584	0.363685161681151	0.360936240163317	0.357727083389096	0.354858820758684	0.352467988393989	0.349704161106811	0.346905639427345	0.344595304540853	0.342330468177182	0.340212368742341	0.337878867384308	0.335571524562838	0.333284313565185	0.330867575478589	0.328670645633129	0.326784316808429	0.324724288221043	0.322868278610648	0.320977193683127	0.319139270815266	0.317398365778074	0.315593165539556	0.31395072283157	0.311976984395775	0.31018008999753	0.308571936771871	0.306861325105979
OBSlowCI	0.541574056702937	0.498799162816136	0.477681925740842	0.461547006988278	0.450355759887191	0.440889637851923	0.43234295143837	0.424848274937765	0.418372290450053	0.411869860985114	0.406627794080863	0.400716647645628	0.396509414782576	0.39179346120525	0.387460742524493	0.38365358449865	0.37968590289897	0.376577097657168	0.372667781165945	0.369621393744711	0.366197576895522	0.362794484010359	0.359503454198066	0.356716625130562	0.35356742303711	0.350729835087223	0.348421647566063	0.345632130683283	0.342821248317833	0.340529435563251	0.338173688588004	0.336219355783315	0.333971705962279	0.331659061042978	0.329382646623325	0.327019554472612	0.324842197954044	0.322877660985046	0.320855459316997	0.319014899507855	0.317112633793023	0.315336555025923	0.313725408702124	0.311850624667228	0.310123265010931	0.30817351821373	0.306427168989173	0.304758159668535	0.303124274527044
OBSupCI	0.56125906977288	0.511875432128548	0.48888373242784	0.47179232760344	0.459743467864489	0.450053928187782	0.441245924634219	0.433641759928231	0.427156164792574	0.420840098412064	0.415529068976308	0.409627438656757	0.405335285109615	0.400509769507675	0.39601240401093	0.391834135844718	0.388015415401199	0.384591795552215	0.380874958893328	0.377825035084786	0.37430999169388	0.371054050953231	0.367839894763642	0.365013181993802	0.361758291794046	0.358929772846421	0.356555260931885	0.353828032899807	0.350998260611685	0.348739037038247	0.34647439503357	0.344353729988961	0.341838892389256	0.339541003466004	0.337253515743858	0.334844056959124	0.332525763967865	0.330680383030309	0.328562688237015	0.32673787834277	0.324741506483937	0.322941506967239	0.321214968005759	0.319342804378293	0.317783464316983	0.315781332355808	0.314076142700679	0.312425298374542	0.310780539546863
PERMavg	0.34587470525371	0.327243651470972	0.316869110216193	0.30950028368277	0.303782428405617	0.299046895283145	0.295005784078046	0.291442253414569	0.288245055776429	0.285334818132364	0.282654765534882	0.280166886612441	0.277843223921552	0.275677459597907	0.273639982288632	0.271723656842435	0.269907241587137	0.268170191131268	0.266507779118807	0.264918374933306	0.263385985608436	0.261902727472449	0.260475758882458	0.259094998590059	0.257763089877004	0.256471619780286	0.255219777866317	0.254011471116145	0.252832867729579	0.251690534737186	0.250577120103196	0.249491162326127	0.248432917893797	0.247398317686015	0.246389161237258	0.24539678969078	0.244420926357394	0.243463303864223	0.242522903422136	0.241600761767151	0.240696064178401	0.239812372238389	0.238943414709423	0.238087376306693	0.2372427345991	0.236414449689521	0.235592257293006	0.234780104479585	0.233978262616949
PERMlowCI	0.342642806489088	0.324821755895673	0.31493945258304	0.307762042436059	0.302216031091045	0.297667385605701	0.293727984873491	0.290240741170313	0.287100656332468	0.284249083826947	0.281635737202145	0.27916310462494	0.276881317045194	0.274763406739551	0.272753185682908	0.270837752360572	0.269044088316626	0.267308646862663	0.265679271761037	0.26412849302637	0.262579594638294	0.261102587618543	0.259697842201939	0.258392094268958	0.257075759602875	0.255811569638128	0.254551876394266	0.253349887719686	0.252189841205479	0.251073312983861	0.249965582580142	0.248900752569395	0.24783179910499	0.246838432962709	0.245825885031471	0.244842224205197	0.243891208520868	0.242936657318501	0.24199929321267	0.24108110202762	0.24018619287098	0.239316534652798	0.238468023701114	0.237633989130699	0.236801773313403	0.235979772025457	0.235193718149391	0.234382051556135	0.233577761839487
PERMupCI	0.349107267225606	0.329583156661213	0.31883765653018	0.311256812941756	0.305354186882147	0.300497126076219	0.296278566192833	0.292708004148584	0.28946985431711	0.286446784878913	0.2836665371144	0.281182500281431	0.278773090396438	0.276595886448995	0.274518805875654	0.272560481166323	0.270726596490136	0.26897257534641	0.26726822906439	0.26568810314894	0.264138782798106	0.262639630902997	0.261206196275108	0.259787312947175	0.258433224079601	0.25712361303211	0.255877480326954	0.254651691962852	0.253458980562058	0.252283509028517	0.251169858028049	0.250066932042146	0.249037595404412	0.247962994515494	0.246943317015777	0.245930959196707	0.244919986294072	0.243981437184155	0.243040658179127	0.242108454870359	0.241175070590467	0.240266988295662	0.239387870712437	0.238520704439729	0.237673470173554	0.236843022359297	0.235981166443731	0.235172635109882	0.234361620452376
[truncated: 140 more columns]
