# Supplementary material for: Topological Data Analysis Reveals Robust Alterations in the Whole-Brain and Frontal Lobe Functional Connectomes in Attention-Deficit/Hyperactivity Disorder
Source: eNeuro. 2020 May 12;7(3):ENEURO.0543-19.2020. doi: 10.1523/ENEURO.0543-19.2020 (PMC7221355; doi:10.1523/ENEURO.0543-19.2020)
Supplement: Extended Data 1 — Code applied in the present article. Download Extended Data 1, ZIP file. [file enu-eN-NWR-0543-19-s03.zip › TDA_ADHD-master/02-TDA/PERM/Rips_CC400_AvgCI.csv]

OBSavg	0.554495482426575	0.519061198024318	0.497213291924981	0.483325989061773	0.471574088069576	0.463080220156484	0.455910584231052	0.449226505440449	0.44368291434038	0.437900304882708	0.432668624551536	0.428127629927563	0.423796193500514	0.419871533284666	0.416520029868819	0.413018791530211	0.409652456396255	0.406662956247231	0.403846573392295	0.401187776184467	0.398669369438284	0.396244495770952	0.39388378769282	0.391309290259487	0.38931241008854	0.387259821109226	0.384726288551335	0.382690409606494	0.380641244951344	0.378475050256529	0.376472128789505	0.374497937756651	0.372857700253589	0.371021627332502	0.369353468044558	0.367725731721104	0.365678862664023	0.363972745347001	0.36224886641049	0.360657078104771	0.359264864827959	0.357624204452834	0.355999402221839	0.354545335352539	0.353071994629292	0.351729993527639	0.350367830449626	0.348980799292899	0.347609507057464
OBSlowCI	0.544162444595588	0.51137599062556	0.490866800087079	0.477505737623498	0.467495219345437	0.459226242092312	0.451929616480057	0.445019175971394	0.439696299970096	0.433807226225003	0.428618400547252	0.424033011159024	0.419633064143085	0.415735779346222	0.412432377334136	0.408977211929001	0.405729635396852	0.402745608321785	0.399920384874333	0.397163350104057	0.394648826365194	0.392233770304618	0.389869430456487	0.38732081186032	0.385286681338811	0.383100200845126	0.380705359542286	0.378736438172753	0.376556829014389	0.374260455826184	0.372401157235648	0.370477946427281	0.368819587498415	0.366985612304727	0.365406109351949	0.363831830290697	0.361884940861945	0.36021177778215	0.358540777905068	0.356867350771436	0.355537442334552	0.353797160907605	0.352169568452052	0.350688099215178	0.34922561171347	0.347930502850568	0.346454308845689	0.345049446269655	0.343734990272218
OBSupCI	0.566380743839721	0.528990385952879	0.505439964066006	0.491558848730741	0.475633078651416	0.466942885842558	0.459699412155817	0.453055017839289	0.447396934320111	0.441762493800223	0.436523794649866	0.431975755221176	0.427657412327045	0.423640793400043	0.420252056494072	0.416579505042752	0.413319375440173	0.410287910259452	0.407579979850374	0.404829337497545	0.402273944920845	0.39997196337465	0.397507713356908	0.394964595171944	0.392846936719035	0.390900944788889	0.388114849670195	0.386130087991229	0.384004052112309	0.381866046027509	0.379966334696244	0.377983541586044	0.376407478596307	0.374729564700612	0.373048565233041	0.371515178758512	0.369262345482473	0.367697499796343	0.366008160949577	0.364395924999968	0.36300168060248	0.361304634719437	0.359708307314962	0.358235995086484	0.356691274356113	0.355390997209603	0.354080097669761	0.35270649300704	0.351326722938973
PERMavg	0.322083443282073	0.307239119897246	0.298963642580525	0.293096400358933	0.288484299755453	0.284674688140658	0.281424346352783	0.278570829441514	0.276012244238039	0.273694092077567	0.271574479399451	0.269612104894239	0.267775647661985	0.266061775912717	0.264447379265224	0.262925930248384	0.261486526456721	0.260112588180553	0.2588111270796	0.257563151670955	0.256370066933624	0.255224573759285	0.254121808452753	0.253060410432226	0.252035150269722	0.251046683185653	0.250093090116228	0.249164679802351	0.248260485251221	0.247379007341153	0.246522241149709	0.245686356718711	0.244869190905222	0.244073099270547	0.243292376778577	0.242531009192982	0.241786700409493	0.241059762576975	0.240339545203783	0.239637952698311	0.238952340329051	0.238277565398611	0.237615163733394	0.236963817673503	0.236327730356775	0.235703771861886	0.235091288016043	0.234491573472366	0.233901756699608
PERMlowCI	0.31960711868091	0.305296620840479	0.297371293165895	0.291712204170256	0.287226144004929	0.283514797377456	0.280360783520202	0.277578970962935	0.27507786594027	0.272856983901297	0.270705725343615	0.268804377345335	0.266970636607962	0.265248103729849	0.263664992492238	0.26217650610171	0.260761294432413	0.259412270433563	0.258130756126516	0.256887408624845	0.255701858064796	0.254526022932075	0.253458997167355	0.252429509195248	0.251412337701792	0.250440304032335	0.249482787065602	0.248578727533968	0.247692509152884	0.246816239763832	0.245950928766758	0.245124825646964	0.24431506116024	0.243529318612492	0.242765509114329	0.242010972933157	0.241280847005675	0.240552106287708	0.23984451008616	0.239157660534441	0.238457014769765	0.237797909537641	0.237144081229015	0.236503412806596	0.235860989972951	0.235240135991713	0.234627334366795	0.234029023796806	0.233461132227379
PERMupCI	0.324693993451348	0.309053604978072	0.300468813174628	0.2945581493696	0.289728776827204	0.285775275654069	0.282480798141888	0.279619494552066	0.277004088591141	0.274656630996371	0.272475980040323	0.270472728005185	0.268592591751089	0.266829193724878	0.265187407175203	0.263674517524201	0.262238790048049	0.260864055478083	0.259549926065275	0.258277261675855	0.257063457213302	0.255903077248272	0.254787806877469	0.253725347069978	0.252708291921117	0.251691820128796	0.250738489956321	0.249781727347562	0.248868174543215	0.247982182205688	0.247097354562471	0.246263521362125	0.245444883362674	0.244637569844466	0.243839053278003	0.243073416554383	0.242324351022025	0.241597519150284	0.240868173207021	0.240152755177407	0.23947458111374	0.238786666978871	0.238124272762891	0.237439946171271	0.236780924381841	0.236151345749614	0.235544755019639	0.234937280692147	0.234328458821328
[truncated: 301 more columns]
