# Supplementary material for: Topological Data Analysis Reveals Robust Alterations in the Whole-Brain and Frontal Lobe Functional Connectomes in Attention-Deficit/Hyperactivity Disorder
Source: eNeuro. 2020 May 12;7(3):ENEURO.0543-19.2020. doi: 10.1523/ENEURO.0543-19.2020 (PMC7221355; doi:10.1523/ENEURO.0543-19.2020)
Supplement: Extended Data 1 — Code applied in the present article. Download Extended Data 1, ZIP file. [file enu-eN-NWR-0543-19-s03.zip › TDA_ADHD-master/02-TDA/PERM/Rips_P264_AvgCI.csv]

OBSavg	0.583191919616427	0.546786288052343	0.530002126775307	0.518632545002413	0.510272881797444	0.503111116363005	0.497172456922148	0.491577070736286	0.486043438158352	0.481851456760981	0.477913924382509	0.473781022159724	0.470173594890289	0.466860949901534	0.463737279068537	0.461084485338958	0.458608288858136	0.455567474079906	0.452866029812007	0.450303490427927	0.447992778513248	0.445378819959863	0.443247696519559	0.440786506998861	0.438438649808203	0.436347388397836	0.434508134305457	0.432432961515061	0.430436007776867	0.428413994481352	0.426659205683205	0.42484254430782	0.42301696375758	0.421341746653849	0.419610866355606	0.417907167887363	0.416269314562728	0.414736794020089	0.413253269809677	0.411677603751151	0.410103890436905	0.408737993723416	0.40725477605592	0.405626936788802	0.404175211845959	0.402789350320591	0.401220603741684	0.399781546973534	0.398343972930399
OBSlowCI	0.572356439475216	0.542586224502663	0.526330552918289	0.515079862550814	0.50680871305073	0.49946340648373	0.493684808327554	0.48800534009633	0.48248178425406	0.478307531942469	0.474313685654181	0.470186713257679	0.466688263170945	0.463435924893998	0.460210098120321	0.457475341839567	0.45510378853924	0.451943201038763	0.44934210345143	0.446757364888193	0.444465974127971	0.44188890580169	0.439720643118111	0.437144344672954	0.43474531703477	0.432640874407486	0.430802207838241	0.428680170430471	0.426756292079572	0.424718317069169	0.422940889973844	0.421086263149001	0.419273412635086	0.41754265985191	0.415848068757278	0.41414390649844	0.412463431638385	0.410923391209589	0.409488954582084	0.407841578332323	0.406373811214074	0.404946628993588	0.403422695226226	0.401839366346871	0.400381882633793	0.398989705868172	0.397454624281427	0.395959620750532	0.394547643850283
OBSupCI	0.595928656114266	0.55072459707536	0.533483296115712	0.522030306203539	0.513508752888758	0.506397052301933	0.500563116299496	0.49509495040159	0.489386733671014	0.485181097004708	0.481216228318812	0.476994249089964	0.473480328088094	0.470035038921498	0.467031979849882	0.464289458111976	0.461747585047116	0.458726875263382	0.455935707671916	0.453447677945871	0.451163175712799	0.448664547177452	0.446571524798661	0.444124112249596	0.441778036377646	0.439629114262004	0.437745326445729	0.435696206876163	0.433587342330924	0.43161846385668	0.429877665580844	0.428150458961083	0.426278406632134	0.424688960990898	0.422875240594127	0.421260830382552	0.419696976654453	0.418140659722913	0.416663435497343	0.41514903408053	0.413535793848209	0.412142427557605	0.410603175023293	0.408991923855964	0.407535091442799	0.406118588693188	0.404602883444468	0.403149798352786	0.401738631332919
PERMavg	0.408589013900683	0.392115580437424	0.382868650615568	0.376302116183611	0.37113414132196	0.366847969271056	0.363153513916139	0.35989706346914	0.356985031890912	0.354356031281519	0.351951941461365	0.349737022663045	0.347673670550459	0.345733554928176	0.343912424627654	0.342181412662457	0.340542197013385	0.338973658085515	0.337470894229869	0.336030384722094	0.334635064501446	0.333292703382017	0.331998046364152	0.330748356669053	0.329535258717621	0.328360813269983	0.327222306228777	0.326117320653739	0.325050640535571	0.324010918931929	0.322996432754179	0.322006653711444	0.321039137543516	0.32009116522691	0.319166694200007	0.318258338150115	0.317367840875704	0.316500330867413	0.315647059186645	0.314816594742067	0.313999478289562	0.313197861263656	0.312415139054045	0.311646322730038	0.310894383676248	0.310160157405625	0.309436729776064	0.30872682159602	0.308030231085893
PERMlowCI	0.405730712073735	0.390215376047239	0.381299171592764	0.374865739462153	0.369836546057242	0.365593592930943	0.361989574244958	0.358767094610804	0.355972112990728	0.35334784030912	0.350920999468241	0.34874172840995	0.346757621611803	0.344850415998915	0.34306846733747	0.341313516120361	0.339717165071271	0.338160861848718	0.336696825536406	0.335270820017045	0.333912859197331	0.332556619628873	0.331288101340216	0.33007799549712	0.328842478125249	0.327657149352017	0.326534118017281	0.325452428335307	0.324409013474112	0.323414458976023	0.322393807033457	0.321397198293321	0.320446349902532	0.319515708784221	0.318580316395189	0.317661999273105	0.316783395634658	0.315979142780598	0.315109574124226	0.314271915528083	0.313484292142596	0.312679703415609	0.311927782012357	0.311133191871737	0.310377925048757	0.309671999855287	0.308944357050886	0.308262255910336	0.307569648291956
PERMupCI	0.411494088103165	0.394052792135417	0.384513825186876	0.377786211135973	0.372493726851194	0.368111256371129	0.364300424656477	0.361036959339149	0.358058304253601	0.355361801080348	0.352930062452141	0.350644618416678	0.348592017324213	0.34660983973466	0.344739566232597	0.343004047052397	0.341337720773386	0.339782493897001	0.338280383404159	0.336785173650871	0.335383408341458	0.334039633482344	0.332682665484718	0.331432808635033	0.330236674262756	0.329043510453241	0.327899181229902	0.326820036479418	0.325705008741653	0.324665785293267	0.323598922867164	0.322625001694624	0.321643945631708	0.320693447573911	0.319764622683856	0.318837433143404	0.317915861049768	0.317040957796085	0.316165465577907	0.315358522261528	0.314514977095051	0.313715099184086	0.312900170083169	0.312129279393188	0.311376128853431	0.310612266276042	0.309892218102797	0.309196825447607	0.308502009946885
[truncated: 214 more columns]
