# Supplementary material for: Topological Data Analysis Reveals Robust Alterations in the Whole-Brain and Frontal Lobe Functional Connectomes in Attention-Deficit/Hyperactivity Disorder
Source: eNeuro. 2020 May 12;7(3):ENEURO.0543-19.2020. doi: 10.1523/ENEURO.0543-19.2020 (PMC7221355; doi:10.1523/ENEURO.0543-19.2020)
Supplement: Extended Data 1 — Code applied in the present article. Download Extended Data 1, ZIP file. [file enu-eN-NWR-0543-19-s03.zip › TDA_ADHD-master/02-TDA/PERM/TDA_PERMpval.csv]

	areaW	areaC	kurtW	kurtC	slopW	slopC
AAL	0	0.00551412429378531	0.44061581920904	0.522971751412429	0	0.0108813559322034
CC200	0	0.000706214689265537	0.409621468926554	0.527937853107345	0	0.0028361581920904
P264	0	1.12994350282486e-05	0.463344632768362	0.564994350282486	0	0.00324858757062147
CC400	0	2.25988700564972e-05	0.325655367231638	0.510248587570621	0	0.000180790960451977
TOTAL	0	0.0015635593220339	0.409809322033898	0.53153813559322	0	0.00428672316384181
