# Supplementary material for: Topological Data Analysis Reveals Robust Alterations in the Whole-Brain and Frontal Lobe Functional Connectomes in Attention-Deficit/Hyperactivity Disorder
Source: eNeuro. 2020 May 12;7(3):ENEURO.0543-19.2020. doi: 10.1523/ENEURO.0543-19.2020 (PMC7221355; doi:10.1523/ENEURO.0543-19.2020)
Supplement: Extended Data 1 — Code applied in the present article. Download Extended Data 1, ZIP file. [file enu-eN-NWR-0543-19-s03.zip › TDA_ADHD-master/02-TDA/TDA_RipsDiagram.R]

# Load TDA package
if(!is.element("TDA",row.names(installed.packages()))){
  # Likely, this libraries will be needed: libgmp3-dev, 
  install.packages("TDA")
}
library(TDA)

# Define function
rips_hom <- function(matriz){
  # Compute distance matrix
  D=1-matriz
  # Take number of nodes
  l=dim(D)[1]
  # Maximum value of the rips filtration
  mscale <- 1
  # Maximum Betti number
  mdim <- 1
  DiagTri <- ripsDiag(D, mdim, mscale, dist = "arbitrary", printProgress = F)
  # Save Rips filtration
  betti0 <- which(DiagTri$diagram[,1]==0)
  muerte <- DiagTri$diagram[betti0[-1],3]
  
  # Return results
  return(muerte)
}
