# Supplementary material for: Topological Data Analysis Reveals Robust Alterations in the Whole-Brain and Frontal Lobe Functional Connectomes in Attention-Deficit/Hyperactivity Disorder
Source: eNeuro. 2020 May 12;7(3):ENEURO.0543-19.2020. doi: 10.1523/ENEURO.0543-19.2020 (PMC7221355; doi:10.1523/ENEURO.0543-19.2020)
Supplement: Extended Data 1 — Code applied in the present article. Download Extended Data 1, ZIP file. [file enu-eN-NWR-0543-19-s03.zip › TDA_ADHD-master/03-Inference/ADHD200_NYU_ppNIHPD_phenTDA.csv]

ScanDir.ID	Site	Gender	Age	Handedness	DX	Secondary.Dx.	ADHD.Measure	ADHD.Index	Inattentive	Hyper.Impulsive	IQ.Measure	Verbal.IQ	Performance.IQ	Full2.IQ	Full4.IQ	Med.Status	QC_Rest_1	QC_Rest_2	QC_Rest_3	QC_Rest_4	QC_Anatomical_1	QC_Anatomical_2	ID	Rest	TR	NVols	NSpks	AvgRelRMS	areaAAL	kurtAAL	slopAAL	areaCC200	kurtCC200	slopCC200	areaP264	kurtP264	slopP264	areaCC400	kurtCC400	slopCC400	areaFr	kurtFr	slopFr	areaLimb	kurtLimb	slopLimb	areaOcc	kurtOcc	slopOcc
10001	5	0	11.17	0.52	3	NA	2	90	90	80	2	106	91	NA	99	NA	1	1	NA	NA	1	NA	10001	rest_1	2	172	2	0.0519686	31.3237013137078	0.458878023621597	-0.00345804137218783	50.5409021321451	-0.248769765466156	-0.00187364740946043	82.7055667865482	-0.180082044363093	-0.0012282535105674	88.5910153714928	-0.250941495769188	-0.000940856954113157	7.76590075905132	-0.182172728280124	-0.0155131188162033	4.16474657920856	-0.676987611211517	-0.0430111143720169	1.99013455416466	2.19991154053183	-0.027785755475678
10002	5	0	13.24	0.52	3	LD	2	66	65	62	2	65	89	NA	75	2	1	1	NA	NA	1	NA	10002	rest_1	2	172	3	0.0576695	29.6454700081779	-0.459227205468043	-0.00298733549322406	47.5030049518793	1.07746863366486	-0.00163212439373085	82.7033640625084	0.0326538618797043	-0.00127264487450324	87.1403984001572	-0.0680506876098081	-0.000827235378082757	8.80137745243736	0.415642213530912	-0.0166346087048207	3.18984114976844	1.88552166593211	-0.0353326942216093	2.00521600890534	-1.06471173529204	-0.0206942797149468
10003	5	0	9.29	0.11	0	NA	2	42	42	43	2	107	93	NA	100	1	0	NA	NA	NA	1	NA	10003	rest_1	2	172	38	0.332285	31.4634105879978	-0.368951299622	-0.00303868089188405	47.6519340203451	-0.0373496011127195	-0.00154573159523031	75.8237789173388	0.143303701802525	-0.00097057227784875	82.8776987636289	-0.0285998094391422	-0.000792322690857055	7.5439565965187	0.0088242139169683	-0.0136004267376237	5.33379945629621	-0.866387889695495	-0.0515576871912618	3.01743505176413	-1.42250505049036	-0.0323783796773308
10004	5	0	13.75	0.13	0	NA	2	42	43	44	2	NA	NA	NA	NA	1	1	1	NA	NA	1	1	10004	rest_1	2	172	19	0.109874	30.3839055697509	-0.156486261287812	-0.00374281055315167	46.364728834096	-0.00423207383319513	-0.00196143075520612	77.1217482085016	-0.062544663905324	-0.00117026413706419	82.8370481458925	-0.537776829232953	-0.000949454424267841	8.98398944301955	0.223124448094202	-0.0185828021383599	4.33259094146033	-1.21588280807259	-0.0374562802317275	1.50268553986218	-0.237090563688891	-0.0220618754482147
10005	5	1	11.92	0.68	2	NA	2	63	59	70	2	98	118	NA	108	2	0	NA	NA	NA	1	NA	10005	rest_1	2	172	49	0.546323	23.7888165679659	0.915188051951866	-0.0033186285833966	38.2313062888884	11.7680743745926	-0.00177589896776347	66.2442446815355	0.413568558549398	-0.00107031638721061	75.9806212232884	14.5735246717285	-0.00107672144132676	7.37951658611292	0.0934562550975082	-0.0170164738300686	3.32113837278438	-0.216217361746303	-0.0319387958631876	1.66214041705646	3.08061231857071	-0.0211245514418056
10006	5	0	11.18	0.55	0	NA	2	44	42	43	2	117	87	NA	101	1	1	NA	NA	NA	1	NA	10006	rest_1	2	172	1	0.0410866	32.3191121639578	0.0200120960282941	-0.00352766991928207	48.0187001110899	-0.0312952626079928	-0.00183784618220702	78.3763421906944	-0.576880172283546	-0.00138229908202661	85.4240415642901	0.166342229524336	-0.000945066604057859	7.82980111230601	-1.0224149823623	-0.0176886013702785	4.15089923032918	-1.10269857639872	-0.0460850732143037	2.76335299177872	-0.721140177906925	-0.0227607527603684
10007	5	0	11.41	0.76	3	NA	2	77	77	69	2	95	93	NA	95	NA	1	1	NA	NA	1	NA	10007	rest_1	2	172	9	0.0773703	28.6859621567398	1.20783328250826	-0.00284665802886045	45.7169325982942	1.08531498137272	-0.0014423144195853	84.4985208250074	0.660356189344211	-0.00109888408321316	83.8492488983455	0.324124784268691	-0.000792696074744494	7.06003547401837	0.748144669439131	-0.0113422663684885	4.43569079211668	-1.16867265976082	-0.0446023534995841	1.74997877149646	-1.19095054018719	-0.0193251189743012
10008	5	0	14.48	0.82	0	NA	2	42	45	47	2	113	106	NA	111	1	1	1	NA	NA	1	1	10008	rest_1	2	172	0	0.0329105	29.5508010828284	0.0134158711782195	-0.00288805434085344	45.8073487424161	0.260438865699237	-0.0014970235543008	84.2746802379708	-0.418799237803178	-0.00135487341001274	88.4308770325719	0.277208464568402	-0.000875290395239392	7.74176556890573	0.175674961677101	-0.0146038966758691	3.55417390049073	0.342162665564324	-0.0375661892514354	1.34052228681179	2.86091018143159	-0.0142093034923132
10009	5	1	12.1	0.64	0	NA	2	43	42	43	2	112	99	NA	107	1	1	1	NA	NA	1	1	10009	rest_1	2	172	4	0.0906231	31.5662699437931	-0.543603388191647	-0.00340012498974477	49.6050761936464	-0.287356949748663	-0.00158973983921689	90.5634110493808	0.392000703730839	-0.00110444418079807	91.6141255284075	-0.12783527485657	-0.000957378086708734	7.79107772516649	-0.492170260817989	-0.01517408690931	5.23866618112221	-1.15259036633822	-0.0494930585299193	1.74982646947643	0.349091226452411	-0.0217018737833457
10010	5	1	11.32	0.73	0	NA	2	45	44	44	2	141	133	NA	142	1	1	0	NA	NA	1	1	10010	rest_1	2	172	0	0.0690379	31.2026889383131	-0.59208887357173	-0.00352269040178804	47.1684022218782	-0.74398959645187	-0.00181535455354297	78.2179764955629	0.165973832806273	-0.00124487509616983	86.1387254656083	-0.390939074463516	-0.000987536783185697	9.23489192446745	-0.609514215741184	-0.0210793151061213	4.32113215460651	-1.2771397890406	-0.0475314900487992	1.79030769490807	-1.43236595886383	-0.0166752011400939
10011	5	0	9.16	0.52	3	specific phobia, LD in written expression	2	90	90	80	2	102	107	NA	106	1	0	0	NA	NA	1	NA	10011	rest_1	2	172	27	0.147943	30.929388671858	0.488232002055118	-0.00309648181408763	49.0260320709965	0.279778847768134	-0.00153694013722569	83.5728619716541	0.0343144084930747	-0.00109048562825785	88.6275922637224	0.151245151529319	-0.000792255880182016	7.95675487757984	0.040686064023145	-0.0173500203482596	3.8888144404473	-0.771587648454767	-0.039192529990431	2.04226241998257	1.40877199685579	-0.0249512620191097
10012	5	0	12.41	0.42	1	NA	2	82	67	74	2	102	97	NA	100	NA	1	0	NA	NA	1	1	10012	rest_1	2	172	0	0.0541925	30.1057930293775	0.496825262900622	-0.00313328309475991	49.4250658465455	0.205025221504523	-0.00160326360938254	84.7560670461063	0.317803601926667	-0.00112351987629935	89.7323009598217	-0.219019302171441	-0.000829289551999267	8.1478933213242	-0.194604625864299	-0.0168149193552505	3.8672697097102	-0.812137057805066	-0.0303361475758792	1.73604088511635	-0.482085487579116	-0.0138450241019026
10014	5	0	7.55	0.86	0	NA	2	42	42	43	2	99	98	NA	99	1	0	0	NA	NA	1	1	10014	rest_1	2	172	44	0.350668	26.0088915358373	-0.237376707268087	-0.00289807361487186	46.5092776661345	-0.439179314146016	-0.0017149517693305	77.3117165195236	0.367355518145885	-0.00116489735877303	81.4447835811715	-0.0829428863409332	-0.000882010052314949	7.49684893082086	-1.02682830955051	-0.0139729776853618	3.67547672905663	-0.521175085374565	-0.0364084725523369	1.91225605768755	-0.634287434670214	-0.0147993505143953
10015	5	1	11.21	0.86	3	NA	2	58	58	48	2	119	133	NA	129	2	0	0	NA	NA	0	1	10015	rest_1	2	172	80	0.385134	25.8486873321086	-0.193709907828356	-0.00277088298396406	41.6528810996441	0.26762751020816	-0.00137175494954634	74.3326163828145	0.293439075939726	-0.00103484362865722	72.9131387266892	0.394380984983263	-0.000709461999404848	7.54616873786639	-0.221643002351527	-0.0162121114452549	4.66491947771697	-1.07421847826351	-0.0426477532058399	3.51476918792406	-1.03393085774619	-0.0334993053076844
10017	5	1	12.38	0.76	1	NA	2	77	79	66	2	98	90	NA	94	NA	1	1	NA	NA	1	NA	10017	rest_1	2	172	0	0.0592055	31.5411744798159	-0.125788571073386	-0.00357753726061257	48.8033033760593	-0.171286560673472	-0.00199418011055988	86.121696680687	-0.58583645536366	-0.00136778626242248	89.7550734328516	-0.375453407754539	-0.00104503037288998	8.26694794397921	-1.1015523131176	-0.0152142859033328	4.90391153714771	-1.3835149001358	-0.053464740705295	2.19623198267964	-0.269755844298599	-0.0212812537087913
10018	5	1	11.54	0.57	1	NA	2	70	74	66	2	89	100	NA	94	NA	0	NA	NA	NA	1	NA	10018	rest_1	2	172	72	0.296874	23.4061273435516	0.351336358564287	-0.00273827539095415	40.0794497585269	-0.594416677616965	-0.00170201620092804	60.7765593487701	0.410862624254229	-0.00122858440699975	67.4680468024892	0.148365989672763	-0.000875663863444595	6.70702854356172	-0.484303998622651	-0.0142253533966457	3.32142592165153	-1.00198189275032	-0.0352767509318281	1.89545267505814	-1.09043333411946	-0.0160666397970137
10019	5	1	14.81	0.65	1	NA	2	76	78	61	2	116	119	NA	120	NA	1	0	NA	NA	1	1	10019	rest_1	2	172	0	0.0350665	30.1837426485105	-0.30176883325293	-0.0027862504359643	47.0139298994507	1.80684375612387	-0.00139713583372983	93.1786005897703	1.5832675217337	-0.000985932680242233	90.1060783355291	0.316613961578506	-0.000804640307115132	8.12759534462707	0.751586461392377	-0.0115712087960553	5.20466899975533	-0.336104444782609	-0.0366718589072449	2.45285985686103	-1.04481221824879	-0.0198034247825136
10020	5	0	8.37	0.79	1	NA	2	80	76	77	2	105	86	NA	95	NA	1	NA	NA	NA	1	NA	10020	rest_1	2	172	1	0.0677725	33.2907219821658	0.932472221935459	-0.00310242814366066	53.2314565196323	0.232497736268036	-0.00160449600247471	94.0604150138774	0.536944157639391	-0.00109397442231087	94.9066061212551	-0.0684725989935724	-0.000848010891476482	8.49363448664446	-0.120744448152733	-0.0141932602097441	5.2027851003753	0.217909698745854	-0.0446145050580612	2.68346988229022	-0.628448274880572	-0.0204557505160742
10021	5	0	12.54	0.65	0	NA	2	56	56	62	2	112	105	NA	109	1	1	1	NA	NA	1	1	10021	rest_1	2	172	0	0.0243826	31.5065590209143	-0.554959764430802	-0.00363103782260833	48.997624638063	-0.488753799660677	-0.00187212779743225	79.5264139390497	-0.501374603525639	-0.00133276246534578	85.748733136677	-0.385632661536391	-0.00105152817743955	7.87935670988244	-0.49223810645437	-0.0167455897696701	3.84471179629203	-1.03646565853996	-0.0325357744577466	1.96392877479096	-0.155984453370892	-0.0141620932185421
10022	5	1	12.12	0.22	1	NA	2	78	73	79	2	108	100	NA	105	NA	1	0	NA	NA	1	1	10022	rest_1	2	172	6	0.0613183	32.1007861230526	0.266229839124704	-0.00308911193987767	51.583599050856	0.0596454266261581	-0.00156889835916451	94.1462461646267	0.449827571982034	-0.00108441832461169	93.1563942848743	0.302669555818861	-0.00083578083557651	8.80665508139171	-0.888578980167565	-0.0174975225496463	5.27183313310849	-1.00237607050714	-0.0434114671840562	2.92325697089909	0.129042733791125	-0.0197616436877466
10023	5	1	13.42	0.31	0	NA	2	50	52	54	2	104	105	NA	105	1	1	1	NA	NA	1	1	10023	rest_1	2	172	0	0.0387803	29.8402766428023	-0.0689622701173556	-0.00367460741178754	45.6094214798918	0.105557781608014	-0.00169751025239451	87.7619831388665	-0.150093429651313	-0.00125239726685194	84.1983820402599	0.0494490252693383	-0.00097067066325901	7.90692581134348	-0.782015801302334	-0.0155918795648301	4.26185202010486	0.742294674670214	-0.0305001454335113	1.55559216863861	-0.25528448516268	-0.0112408513143183
10024	5	1	8.26	0.62	0	NA	2	40	40	43	2	114	107	NA	112	1	1	0	NA	NA	1	NA	10024	rest_1	2	172	0	0.0658048	27.4912442114979	1.37949762147128	-0.00307190365378525	44.9599452746916	0.16547721733428	-0.0015152587147553	84.6640392080366	0.497012733695107	-0.00107973956101473	84.7891948495042	-0.191721966026667	-0.000860879590776028	6.90539572061368	0.991741755667701	-0.0129305684101224	3.57993475696617	-1.19176380501611	-0.0354862465681168	1.67193534155004	-0.940123898397762	-0.0170305279668045
10025	5	1	8.75	0.74	1	NA	2	71	69	76	2	109	88	NA	99	NA	0	0	NA	NA	1	NA	10025	rest_1	2	172	25	0.218379	23.9433588500538	3.09262654709308	-0.00347021416206713	39.136314658084	0.927684896316172	-0.00202960805634862	67.3387846509195	-0.494739966381776	-0.00139318978816121	68.9496374915796	-0.285799631305378	-0.0010087337299844	5.93756792367798	0.313525270592355	-0.0147545263027089	3.99833039442889	-1.22438904550801	-0.040370156344492	0.789711361109333	-0.268439862729366	-0.00548642720077311
10026	5	1	11.73	0.81	1	NA	2	68	56	76	2	132	123	NA	131	NA	1	1	NA	NA	1	1	10026	rest_1	2	172	1	0.0717879	30.3249828974648	-0.274526835249909	-0.00303582087979192	45.086279669188	0.404473170530028	-0.00163966737205818	77.6177658422262	0.403099787666917	-0.00108299762569476	83.08619868206	0.121424448994798	-0.000895968229661067	7.75863753035796	-0.527294628571946	-0.0154020215355935	4.25431445412792	-0.782935158110959	-0.0342288802358482	2.60155576073772	-0.67236279324278	-0.0218692680550818
10028	5	1	9.42	1	3	NA	2	69	67	70	2	99	87	NA	92	1	0	1	NA	NA	1	NA	10028	rest_1	2	172	26	0.158338	31.0702412372185	-0.405318102827434	-0.0031321326480155	49.1265357946221	-0.146856616650541	-0.00188133547401744	84.7307301176487	7.46247299800674	-0.00119713277520207	88.7026461105461	-0.361655563562249	-0.000950682997240171	8.7636326711906	-0.660167535161263	-0.0163447423209296	4.82532110436948	-1.01761031899106	-0.0443304067298781	2.1413064185836	0.0579615281014436	-0.0209347853239245
10029	5	0	13.09	0.43	1	Disruptive behavior disorder	2	73	60	68	2	126	121	NA	127	NA	1	1	NA	NA	1	1	10029	rest_1	2	172	7	0.0631909	26.8787310206087	1.14317543959495	-0.00293767137016366	42.7766530757271	2.1876502085684	-0.00161814916830013	83.6094598690491	0.614572259581496	-0.00116484631525306	80.968976108326	0.232701117654698	-0.000852787893722397	5.87970291423438	0.0653811482549562	-0.0105870621675997	4.39820218469479	-0.638879756479104	-0.036128526160976	2.05076338634396	0.74195095419576	-0.0139731121278898
10030	5	1	12.41	0.43	3	NA	2	75	75	72	2	100	105	NA	103	NA	0	0	NA	NA	1	NA	10030	rest_1	2	172	16	0.126629	31.3000292306784	-0.60735276710596	-0.00379250821378479	46.9918374639708	-0.241118521576395	-0.00171257298231522	80.4070164274772	-0.0230860362109691	-0.00126538322413813	83.9855878975931	-0.261629628730454	-0.000905958946142034	8.67481766021382	-0.498509519953531	-0.0158288394455542	3.12836310171536	0.0290140516030166	-0.0379270049558032	1.47864761323051	2.39050732045187	-0.0196685997861409
10031	5	0	11.87	0.31	0	NA	2	54	53	54	2	97	77	NA	85	1	1	NA	NA	NA	1	NA	10031	rest_1	2	172	14	0.111395	31.1355365388725	-0.380760771535306	-0.00356542124062741	48.2163875047819	0.0856108728650233	-0.00165740275311836	84.3970910888636	-0.175977085082579	-0.00121197912273397	87.2698375603765	0.230894076553958	-0.00084652760892224	7.66197189486667	0.397702377973951	-0.0121466248134187	5.37637083528408	-1.59070130825415	-0.0592632621835744	2.91937272004181	-0.698970101582511	-0.0325634322939267
10032	5	1	11.1	1	1	NA	2	80	77	78	2	91	91	NA	89	NA	1	NA	NA	NA	1	NA	10032	rest_1	2	172	14	0.114358	26.735390415011	-0.393461925247991	-0.00328003810243322	44.9734166171203	-0.107182286683979	-0.00166819460456799	72.7313243413406	-0.109215460862192	-0.00125710732412327	80.9196548835435	0.231352002739807	-0.000902295736878485	5.62736848832097	6.16721169499227	-0.0126752904027395	3.52124310869112	-0.612272702921426	-0.0356085675075682	2.31011579984725	-0.0349751677057215	-0.0276929778509639
10033	5	1	10.97	0.36	3	subthreshold anxiety	2	73	77	54	2	104	97	NA	100	NA	1	0	NA	NA	1	1	10033	rest_1	2	172	10	0.112031	27.8334456003614	1.05381484850242	-0.00342004402746901	45.3586209664329	0.165221879408	-0.00183270004637589	78.1845726778604	-0.332871819580494	-0.0014340418447467	82.2885483533623	0.128549437963541	-0.000932273659814779	7.61455282769328	0.0729426133002655	-0.0149090884630025	3.88507081566194	-1.04294567553318	-0.0371610533009274	0.777747840418227	-0.834452270158916	-0.00762496689930717
10034	5	0	10.86	0.82	0	NA	2	42	42	43	2	99	111	NA	106	1	1	1	NA	NA	1	1	10034	rest_1	2	172	2	0.0473966	31.6424204363458	0.480507742538308	-0.00315192742597496	46.6742630687149	0.232333278804877	-0.00167048427363628	81.8564950914113	0.317412381424683	-0.00118980110544824	85.4629592930494	-0.416656905037501	-0.000957630620772453	7.26583648449786	0.0537998452981232	-0.0141931401153717	5.05241437180738	-0.327792398609694	-0.0406387345006204	2.47295291898292	-1.08517140867676	-0.0310611361631078
10035	5	1	8.95	0.78	3	NA	2	71	79	54	2	109	106	NA	109	NA	1	1	NA	NA	1	1	10035	rest_1	2	172	0	0.0457498	30.1618571423375	-0.490198008200336	-0.00316753559693684	45.8225998615677	-0.0977577543285784	-0.00164741177082979	79.4485363535867	-0.478072504823629	-0.00123764976387349	82.0579537469785	0.0563045545474248	-0.000832049952003681	7.90324218729032	-0.427238035867183	-0.0153148212387305	3.52084413511699	0.189087929132755	-0.0234529676545089	1.8772138661861	-0.896229822953973	-0.0147465132295839
10036	5	0	9.45	0.47	0	NA	2	50	49	60	2	86	86	NA	84	1	1	NA	NA	NA	1	1	10036	rest_1	2	172	0	0.0434337	31.304001838343	1.44115647624657	-0.00310798493819592	49.8565980741632	0.825181189415795	-0.00162788522264893	87.0558031881114	-0.463532243003534	-0.00138027397347516	88.94514308906	-0.208054586004753	-0.000850748789160536	8.93519257917372	0.429714533599456	-0.0144345469015805	3.47485991500193	-0.710224171333633	-0.0294898751767708	2.06064720740828	4.16256166550433	-0.0234318003992656
10037	5	1	10.9	0.83	1	NA	2	68	67	78	2	100	85	NA	91	NA	1	1	NA	NA	1	NA	10037	rest_1	2	172	0	0.0315275	29.3405454932681	0.135693232076279	-0.00325420371266103	44.243768627668	0.808059955770921	-0.00175548526729121	74.3863983399248	-0.0123472157981031	-0.00131034090810676	78.9554471046994	0.167076795896779	-0.000926929858855132	7.87551602371633	1.06117452432659	-0.0111743758069924	3.42212407121257	0.184640812998564	-0.0386547407795977	1.28367880768214	-0.30785742223579	-0.0168406328337003
10038	5	0	12.79	0.28	0	NA	2	47	45	47	2	142	129	NA	140	1	1	1	NA	NA	1	NA	10038	rest_1	2	172	7	0.122565	30.0852277208817	0.646442175571035	-0.00265916880590687	50.2187595837398	0.937119065401793	-0.00160419194778489	94.3497988049537	1.2162713678997	-0.00105540291593202	91.2720855044094	-0.129937443044017	-0.000861740368268371	8.67306873442782	1.19402947974557	-0.0170860337615317	3.85492709892843	0.0759167722799416	-0.0378834271954489	3.20249839517761	-1.33550758677361	-0.0299371624577199
10039	5	1	13.28	0.69	0	NA	2	47	46	50	2	93	86	NA	87	1	0	1	NA	NA	1	NA	10039	rest_1	2	172	2	0.0658784	29.8075998826377	-0.281081482770889	-0.00328017315443039	49.7722263710227	0.394627480622378	-0.00177631344577419	85.5913451432406	-0.00958706473135029	-0.00119949199243762	88.3497453697731	-0.146706425118103	-0.000922867954903959	7.90802499195509	-0.186866554599944	-0.0132661667158678	4.25343658923652	-1.22901006118401	-0.0406646159728224	1.78758043847867	-1.17384686709416	-0.0204559914940079
10040	5	1	9.94	0.65	1	NA	2	61	61	60	2	141	117	NA	133	NA	1	1	NA	NA	1	NA	10040	rest_1	2	172	2	0.0490513	31.0583670172897	0.144190110887165	-0.0033182729027753	48.6722458305114	0.0517269382733092	-0.0018035423844843	77.2028401323718	-0.159445094185521	-0.00127859182872188	87.3626578999349	0.652690686365787	-0.000930837131590726	8.28545193892307	-0.68884805123034	-0.0164926051636578	4.12191813758147	-0.0646271972095183	-0.0284727996413713	1.70366921651495	-1.06991585960041	-0.0184024204697949
10041	5	1	9.22	0.43	2	possible learning disorder	2	62	61	83	2	109	99	NA	105	NA	1	NA	NA	NA	1	1	10041	rest_1	2	172	12	0.0976206	27.9085399302051	3.9309157886699	-0.00269768924475759	46.7146604359703	0.371546179566844	-0.00160919405525322	80.4725957626941	0.595945644473061	-0.00120371321676607	83.538613375407	0.509461476051048	-0.000842252024874292	6.87394873710906	-0.472067810779126	-0.0128882611840118	4.10250916074179	0.430844711141781	-0.0492414950265432	2.48409827711607	-0.152248103205319	-0.0249837024353718
10042	5	1	10.65	0.91	1	NA	2	65	59	56	2	100	115	NA	108	NA	1	NA	NA	NA	1	NA	10042	rest_1	2	172	0	0.0328967	27.1981154609343	0.431445473028631	-0.00329737151442836	44.3928258206839	0.167101053857976	-0.00181867638444023	85.4536912114588	-0.30489426180067	-0.00138389812720062	83.1966898678459	-0.0556243792073055	-0.000944169100858635	5.30277133902781	0.0538359688186465	-0.00974263496081053	3.23682901564018	2.0766134509761	-0.0294217300749259	1.84989034193131	-0.460037681202287	-0.0208936956831291
10043	5	0	8.16	0.36	0	NA	2	42	42	45	2	125	99	NA	112	1	1	1	NA	NA	0	1	10043	rest_1	2	172	4	0.086355	29.8136493618112	1.13254746776544	-0.00275835982690624	45.6308999225928	0.102673652660768	-0.00141915599902036	78.2851005215687	0.179381857787046	-0.00115176240283606	82.436795522558	-0.282531580471121	-0.00082090889672892	7.11565861787575	-0.361277558621683	-0.0141509806856401	4.44376875385422	-0.609411513415545	-0.0380647108409053	2.57637797197828	-0.882316592861021	-0.0275842542267563
10044	5	NA	9.81	0.33	1	NA	2	NA	NA	NA	2	98	119	NA	108	2	0	1	NA	NA	1	NA	10044	rest_1	2	172	39	0.195268	29.2141526276958	-0.168589296326677	-0.00268074281765308	43.741401370105	-0.363771042645774	-0.00145927386037553	75.2757713118901	0.183590910994788	-0.00115745137865217	80.0048154193149	0.0893728552361814	-0.000830150568996417	7.7960760701124	-0.175821752179535	-0.0158261545867532	3.89253259808653	-1.43052543053416	-0.0414928211658362	2.93358020427227	-1.01382249723484	-0.0288174698333197
10045	5	1	12.49	0.55	0	subthreshold anxiety	2	41	41	43	2	109	137	NA	126	1	1	1	NA	NA	1	1	10045	rest_1	2	172	0	0.0603052	35.5346349107254	-0.698962583290049	-0.00343028786455407	53.8268356527813	-0.224960713357253	-0.00182235001812649	94.187625933478	-0.0652026559364822	-0.00121195524631757	98.0805947045606	-0.566728051522821	-0.000996722957586857	8.93137850843006	0.503374456493441	-0.0125953253119066	6.38296025467532	-0.472849831121811	-0.0469602332158074	2.23115870792067	-0.995568425931626	-0.0192460136882734
10046	5	1	9.75	0.95	0	NA	2	43	44	44	2	133	109	NA	124	1	0	0	NA	NA	0	NA	10046	rest_1	2	172	10	0.0891781	33.1557758486503	0.0429142163963419	-0.00301846895290131	53.5191268219977	0.308089707877409	-0.00161943758934475	98.6911446633314	1.56451722442899	-0.000974169844485067	98.2649773664236	-0.419597739841277	-0.000863390927553241	8.97502017485649	0.0672019379304287	-0.0141019968028267	3.66415253354092	-1.311946297768	-0.0426108038858007	2.71395098917536	-0.848353989115739	-0.0233296809698907
10047	5	1	12.72	0.91	1	ODD Sx	2	65	68	66	2	109	131	NA	122	2	0	NA	NA	NA	1	1	10047	rest_1	2	172	27	0.164068	34.7200904475822	0.16500956329372	-0.00325135908510562	54.9098149244305	0.387704750803448	-0.00166493452125682	90.3203320207055	1.00742388693328	-0.000933896107530532	96.2587384859482	-0.315204712970564	-0.000783151660382337	9.2754496495627	-0.74860539113606	-0.0177579007515593	4.01801854235319	0.304041795734444	-0.0395532913656426	4.50001676172537	-0.195277373151573	-0.0329447789349688
10048	5	1	14.95	0.54	1	NA	2	72	81	61	2	120	111	NA	118	1	1	1	NA	NA	1	NA	10048	rest_1	2	172	5	0.0576375	30.3797496434772	-0.703179963323125	-0.00365352111168229	44.8067038734484	-0.56318328372737	-0.00191429983151147	74.7204653013066	-0.0417856658351976	-0.00116472405039545	78.9056840337208	-0.416773681936009	-0.000954610051542501	7.88131159672933	-0.562604373128309	-0.0161861800619895	4.74396048223431	-0.824135230401597	-0.0427119054345818	1.99343611043615	-0.165737535917218	-0.0238342359676952
10049	5	1	7.35	0.65	1	NA	2	77	74	78	2	115	96	NA	106	NA	1	NA	NA	NA	1	NA	10049	rest_1	2	172	27	0.171348	26.7003991487244	0.113232408993337	-0.00258195788337875	44.6689714731956	0.659720749015512	-0.00143345499637198	77.119122325868	0.319872839549128	-0.00103154322203044	79.5513921994372	-0.222803010294692	-0.000780049409053768	6.57071088171647	-1.02712857286355	-0.0150251606562186	3.82462640380427	-0.669547616832131	-0.030951310126937	2.57404291721917	-1.43753722878082	-0.0259351169984008
10050	5	1	17.43	1	1	NA	2	71	69	75	2	119	97	NA	109	2	1	1	NA	NA	1	1	10050	rest_1	2	172	1	0.0675585	33.5162612494128	-0.293735959340871	-0.00285305675588779	55.7946346923394	-0.405346828411285	-0.00180154281032727	93.9186985235976	0.562523862119639	-0.00105523750858778	99.6219806753716	-0.191464626433045	-0.00085777596284658	8.81338407040488	-0.205213734071616	-0.0143547857605812	4.99768625137565	-1.4494020691718	-0.043065001685999	3.44318055822782	-1.02470885025171	-0.0290462192792928
10051	5	1	15.4	0.95	3	NA	2	55	57	47	2	109	102	NA	107	2	1	1	NA	NA	1	1	10051	rest_1	2	172	0	0.0408038	32.3963452320928	0.405857164822381	-0.00267642527810562	51.2584593219777	-0.310551930568674	-0.00157640001054025	84.2117235076702	0.203435783592038	-0.00115061750105497	91.8205376439772	-0.208512597875377	-0.000823798924217449	8.18897543502613	-0.330849201132971	-0.0153121232931399	3.81825577934427	0.612811318274391	-0.036020307728082	2.97487020578263	-1.07788397976266	-0.0266001783408142
10052	5	1	16.31	1	0	subthreshold anxiety	2	46	46	43	2	83	83	NA	81	1	1	1	NA	NA	1	1	10052	rest_1	2	172	0	0.0628138	27.9478571052985	-0.0462236521186248	-0.00303941865003356	44.5416465222795	0.11740486053953	-0.00180377392905571	78.8886145060945	-0.305573253496963	-0.00127215413665071	82.4644119466252	0.242488227369352	-0.00093737535601335	6.93017782176838	-0.270796234104538	-0.0144306916306853	4.14496965654392	-1.2724879956045	-0.0372446333664069	1.55290240883533	0.402128375745515	-0.0100527004716337
10053	5	0	15.28	NA	0	NA	2	42	43	44	2	99	103	NA	101	1	1	1	NA	NA	1	1	10053	rest_1	2	172	0	0.0325451	34.0223762854628	-0.536639618713136	-0.00376706447841757	52.5662213329844	0.0348817813618516	-0.00194512347338785	89.2264868732846	-0.0771758447462512	-0.00122775825692198	97.1006801232819	-0.58319062787648	-0.00105066043829922	7.90338895986009	-0.631618854068199	-0.0148697226416194	5.26306422333626	-1.08027523060486	-0.0506772610850576	1.97943454845107	6.4836018891512e-05	-0.014054244328275
10054	5	1	17.83	NA	0	NA	2	53	45	49	2	NA	NA	NA	NA	1	1	1	NA	NA	1	NA	10054	rest_1	2	172	0	0.043575	26.9577837616656	-0.556708896587566	-0.00354782346701106	42.8198912533807	-0.821344956229566	-0.00210917343512034	74.5740612802357	-0.418672312011354	-0.00123891415436865	75.4767622282458	-0.601311311031149	-0.00100941243804362	6.61660813749915	0.834832541157217	-0.0187468976114992	4.87579075112166	-0.329844540630555	-0.0461073321105977	2.27693220371678	-0.694389157499843	-0.0169802128951103
10056	5	1	15.63	0.64	3	LD	2	NA	NA	NA	2	NA	NA	NA	NA	2	1	1	NA	NA	1	1	10056	rest_1	2	172	12	0.0916088	22.0983727686914	0.883042950144365	-0.00252611583431387	36.0165059688895	0.651867235641586	-0.00155825415686674	76.8890859968245	0.590034683871802	-0.00120701515632218	68.6539551590908	0.823013595557985	-0.000874426786671811	6.44528059470677	-0.424904749805835	-0.0118807101882809	3.24312618188529	-0.990256500154748	-0.0301155611078928	1.56325202566482	1.17977989733219	-0.0146322607308746
10057	5	1	17.7	0.68	0	NA	2	40	40	46	2	111	92	NA	102	1	1	1	NA	NA	1	1	10057	rest_1	2	172	0	0.0404405	32.3159370979131	-0.475366075818268	-0.00307298172993354	48.9502435918675	0.434586044852816	-0.00159753232161307	85.4925162903657	0.991896091010231	-0.00099588528999213	88.8404548684917	0.0847073375183385	-0.000877815861093298	7.78074293791392	0.662847015584128	-0.0112167667634264	5.1894762142371	-0.390778122830824	-0.0374126648500557	2.77242924916493	-0.683577089608628	-0.0307582044156793
10058	5	1	14.2	NA	0	NA	2	44	42	43	2	121	96	NA	109	1	1	1	NA	NA	1	1	10058	rest_1	2	172	2	0.0575866	28.5902964063824	0.0225278000475715	-0.00276953771369121	47.1597870724036	0.293892061486042	-0.00155273375144952	79.8936799923932	0.241968490941062	-0.00116772299014658	83.9767304454664	-0.22420198486349	-0.000832977991256847	7.28995218328323	0.401987634894994	-0.0137855557500137	3.98560344052332	-0.934476658132418	-0.031955023711583	1.91091528529614	-0.448697476222829	-0.0147156731969408
10059	5	0	17.89	1	0	NA	2	45	45	55	2	127	124	NA	128	1	1	1	NA	NA	1	1	10059	rest_1	2	172	0	0.0257602	30.9775344740956	-0.610721360224483	-0.00370939981546569	49.0164462532791	-0.529610692990472	-0.00208433283205936	81.2435271602108	-0.398825133118159	-0.00144190455348225	86.8434601835769	-0.472725097171279	-0.0010679061046622	7.384993002376	-0.422747909244284	-0.0139342298456999	4.1468368958428	-0.167921715318456	-0.029093611462597	2.02145966840173	-0.868496587958777	-0.0161500677432169
10060	5	1	8.75	0.67	1	Autistic traits	2	76	79	67	2	93	104	NA	99	2	0	NA	NA	NA	1	1	10060	rest_1	2	172	10	0.0810894	30.2982191647859	0.301619545699448	-0.00364953852729362	46.7223895629252	0.142375447540532	-0.00159124248727917	77.7039255598766	0.0316869788837488	-0.0011513303820002	84.5395443992676	-0.247873528812955	-0.000912322034734828	8.05067674213465	-0.530619469490016	-0.0193279531471111	3.97018718985375	-1.13558132038813	-0.0393965984691853	1.88502700345935	-1.20736218900472	-0.0200135168009223
10062	5	1	16.14	1	3	LD	2	70	72	62	2	132	107	NA	122	1	1	1	NA	NA	1	1	10062	rest_1	2	172	8	0.0775831	30.0642477119656	-0.0890463174290641	-0.00326510125100175	46.4393288555068	0.537163588793115	-0.00157058127704165	87.6368858727463	-0.23990617481048	-0.0012842639141625	88.5596446558678	0.462140046579721	-0.000879048727972576	7.19889659529052	1.91778579177171	-0.0131974781506572	4.50521772690643	0.525597872883072	-0.0342169100266986	1.62606591001836	-0.3665047998439	-0.0215942701010884
10063	5	0	15.91	0.38	0	NA	2	42	45	47	2	109	99	NA	105	1	1	1	NA	NA	1	1	10063	rest_1	2	172	0	0.0267044	28.584513306458	-0.484549054107086	-0.00304244803619191	46.5864408445756	0.0297039720246546	-0.00175011950686412	80.5658238216958	-0.449140094935456	-0.00138531157276652	83.5704019562743	-0.354632347709738	-0.000951829670377348	7.46570918263902	0.116212190237662	-0.0136495801313599	4.83897829067577	-1.27774730555484	-0.0422816072470692	2.25552737720903	-0.889765522101564	-0.0190626071353203
10064	5	1	15.9	0.76	1	social anxiety disorder; specific phobia	2	81	81	90	2	95	107	NA	101	2	1	NA	NA	NA	1	1	10064	rest_1	2	172	0	0.0288564	30.369677278441	0.0445308512147116	-0.00283982127745718	48.5695224780237	-0.0322479088476073	-0.00163760270764659	81.5212423278151	-0.378268902836111	-0.00131410663361028	86.4722192971978	-0.232316806342177	-0.00092780752007537	9.39061716000734	-0.607604860893207	-0.0167315010042499	3.44831941115204	-0.445936153263512	-0.0338245163085644	2.63256566622751	-0.550128882347539	-0.0185821910065737
10065	5	0	14.19	0.75	0	NA	2	46	45	44	2	91	89	NA	88	1	1	1	NA	NA	1	1	10065	rest_1	2	172	0	0.046954	27.7979581537826	0.438585683216518	-0.00344916601928116	43.5194378408023	-0.293547797250545	-0.00196002283907861	74.6307036787362	-0.675253818281469	-0.00137056726146825	78.1682464431673	0.189964375595134	-0.00102787922784072	7.10559532395065	-0.215311478507461	-0.0172018963969481	3.50104334698716	-0.863571754562474	-0.0324176284282536	2.11532074645681	-0.034293486543143	-0.017215673499367
10066	5	0	13.9	-0.2	0	NA	2	42	47	47	2	122	106	NA	116	1	0	0	NA	NA	0	1	10066	rest_1	2	172	32	0.225046	21.3608931276058	0.868239503708939	-0.00285059848628479	35.9868276619176	3.6529215412401	-0.00152649130279294	64.4105136033148	0.400324194772787	-0.00124093020478214	66.6464303439543	0.932574286599266	-0.000861821359964293	4.79033132914116	-0.649035594220909	-0.00991376815853071	3.26590650243401	-1.00958632279874	-0.0392662200834586	1.87044989570367	0.103501368723347	-0.0285813939504748
10067	5	1	13.1	0.83	3	subthreshold ODD	2	74	67	77	2	109	118	NA	115	2	0	0	NA	NA	0	NA	10067	rest_1	2	172	86	0.727936	18.0573056010649	1.1367131061373	-0.00212331826179988	30.83426282255	3.66113925139161	-0.00116964198568077	53.6790717074749	0.628523446585883	-0.000970345382791936	55.0350241730549	5.59846356869274	-0.000626270844601234	4.38000439231319	-0.511383159950046	-0.00891313342597107	2.24877830572155	3.1017126762384	-0.0286379705274757	1.02077633997549	-0.479394868263722	-0.00777336734931901
10068	5	1	13.3	0.5	0	NA	2	NA	NA	NA	NA	NA	NA	NA	NA	1	1	1	NA	NA	1	1	10068	rest_1	2	172	0	0.043988	32.8760502163228	-0.691056638170793	-0.00358819102843776	49.0062486137339	0.403762305566038	-0.00167973715369848	89.9066714049117	0.456465046980906	-0.00109298408688931	89.8151919086682	1.22868728088237	-0.000888242431409269	9.08769778387368	-0.726626655723113	-0.015960684375399	3.87182264631981	-0.0337697953771707	-0.0416272606936677	1.97980467959402	0.232737542460816	-0.0139288912057713
10069	5	1	16.93	-0.11	0	subthreshold anxiety	2	42	40	43	2	120	120	NA	124	1	1	1	NA	NA	1	NA	10069	rest_1	2	172	0	0.0301865	30.5619865349096	-0.373478830284226	-0.00354048403636036	48.4332455951563	0.822906778201229	-0.00182334307747058	86.3053040986663	0.766122540458086	-0.00105656257527129	88.2100280380078	0.764608443223148	-0.000949964485256715	6.8002610316684	-0.709278472239376	-0.0129284297592799	4.44874802345502	-0.462680111113608	-0.0365013291689872	2.38671333478411	0.73991059268426	-0.0176082736529923
10070	5	1	10.52	0.46	0	NA	2	41	40	43	2	111	97	NA	105	1	1	1	NA	NA	1	NA	10070	rest_1	2	172	0	0.0635424	28.6021433738066	1.63393397082968	-0.00301694024233552	45.6371869541024	0.0327824136420651	-0.00163046161628164	78.7282377710432	-0.0312573237362548	-0.00120009161987946	84.239023285123	0.0909028549319513	-0.000937783999511547	7.39046596147254	-0.84403387987982	-0.0140873452817742	3.70011519677978	-1.52293955352547	-0.035630972182819	3.39351494835975	-0.652417246804053	-0.0369554386227998
10071	5	1	14.09	0.83	3	Prior hx of depressive sx and MDE	2	74	69	72	2	80	88	NA	83	NA	1	1	NA	NA	1	1	10071	rest_1	2	172	0	0.0364015	26.9958105454546	-0.624721924451737	-0.00335832175884786	40.278627439833	-0.585206348117166	-0.00178708599177205	76.2008132382881	-0.252891175821546	-0.00131383137495881	76.8668679485693	-0.269713232449962	-0.00106126696882263	6.35100327906079	-0.431740796244901	-0.0133491813380285	4.81194113262161	-0.780505441314123	-0.0389005049028992	1.89188551714791	5.55187311751665	-0.023613139560571
10072	5	1	7.25	0.45	1	past dx of mixed expressive and receptive language problems	2	58	53	50	2	108	107	NA	109	NA	1	NA	NA	NA	1	1	10072	rest_1	2	172	9	0.0983273	27.5172932347071	-0.28260135383414	-0.00272512978805743	45.2209569037222	1.15535327786556	-0.00166529669119595	83.0012900337059	0.445299533665763	-0.00114822533412811	78.6719580621542	0.966904494934399	-0.000799285668294767	8.3829015618614	-0.112751573818141	-0.0137524085994934	3.62806540013009	0.184529358041599	-0.0398104231503824	2.41819696411905	-0.725590123600533	-0.0253719895433018
10073	5	1	14.46	0.45	1	disruptive behavior disorder-NOS; possible math LD	2	68	67	70	2	88	79	NA	82	NA	1	1	NA	NA	1	NA	10073	rest_1	2	172	4	0.0874011	27.9556912166302	0.739834244842708	-0.00257205227328277	42.8307874040892	1.61960707356998	-0.00143432060414512	80.2700077492203	-0.542656056897816	-0.00125136049886598	80.7523303995552	0.8854637563266	-0.000766457050855185	6.76914130594859	0.926907256108477	-0.012052284652229	3.73489950786727	-0.756233476961931	-0.0382263966144683	2.83121776720974	-0.715122209657625	-0.023304007923992
10074	5	1	8.06	0.43	1	possible learning issues (reading)	2	65	63	80	2	92	88	NA	88	1	0	NA	NA	NA	0	NA	10074	rest_1	2	172	5	0.0917482	22.2264680396884	1.66909162818915	-0.00311883124982962	36.4814175631236	0.0960695603814377	-0.00165259149738123	70.4687621801241	-0.365774373761866	-0.00126999252284761	69.4845954563969	-0.359987285221452	-0.000899240244634509	6.32157753551172	-0.170744536814833	-0.0133289048475471	2.71918637431668	-0.77423864813834	-0.0213244651263193	1.24129390043799	-0.76477609120527	-0.0111622045087726
10075	5	1	11.09	0.6	3	NA	2	60	56	66	2	77	72	NA	73	NA	1	1	NA	NA	1	1	10075	rest_1	2	172	0	0.0342052	30.5205593049226	0.530591688341203	-0.00329301772072602	50.5862534126423	0.767813914295173	-0.00167253737538956	87.9852650371781	0.132457553832862	-0.00117000393401702	92.3797909981502	-0.0690646962755683	-0.000911343308240922	8.59610943339917	-0.222649698384303	-0.0148241783019052	4.60744664139545	-0.313863953441602	-0.0436144084025688	1.84582904374213	-0.349610437831195	-0.0139899933679182
10076	5	0	15.95	0.57	0	NA	2	42	40	43	2	118	106	NA	113	1	1	1	NA	NA	1	1	10076	rest_1	2	172	0	0.035845	32.6462663339705	-0.398164826001433	-0.00344842975718646	54.165431265569	-0.108058553845872	-0.0017644820766181	91.8934750560788	0.0124039061197623	-0.00122556483078485	97.2520437592018	-0.426483092521402	-0.000980925971693748	7.84052268708461	-1.23984106089241	-0.0164581911077136	4.6188059131642	-0.567403467917678	-0.0411111575712037	2.60684376435364	-0.575014130934917	-0.0242000297036105
10077	5	0	8.03	0.17	0	NA	2	42	42	43	2	99	77	NA	86	1	0	0	NA	NA	1	1	10077	rest_1	2	172	81	0.472447	20.8919016400225	0.820571285144594	-0.00233503831759663	36.1808164202991	-0.116757816703051	-0.00140081487372154	57.7600232040794	0.120159170161029	-0.000907520146894915	63.9403100419149	0.725279331078922	-0.000706839524103788	5.78580362591044	0.664807775830464	-0.00911564449617156	3.11076480241164	-1.06147685246402	-0.0345452222511538	2.17021154775041	-0.191253934546239	-0.0257352257396622
10078	5	1	8.19	-0.04	1	NA	2	67	73	54	2	113	125	NA	121	1	1	0	NA	NA	1	1	10078	rest_1	2	172	0	0.050925	28.5970811926819	3.06160503551001	-0.0026807109964246	42.6682592103288	-0.577587101009775	-0.00157869970763711	80.1223511180354	-0.329701142013676	-0.00123023168880898	80.4034956788024	-0.147123467297567	-0.00079673244792059	7.45388177175712	-0.0319152711859396	-0.0118132450929562	4.06367734826622	-0.0930309555641711	-0.0375251642015894	3.08367964193982	0.0470224781257076	-0.0239277481067627
10079	5	1	15.27	0.75	0	NA	2	50	46	45	2	96	110	NA	104	1	1	1	NA	NA	1	1	10079	rest_1	2	172	2	0.0458712	31.4227517523363	-0.396516784549117	-0.00337411532358393	50.2622179319034	-0.120062481467935	-0.00173729268062309	93.5925390685948	0.27299680688553	-0.00119190973063804	94.5813751938912	6.46106957382749	-0.00094163360134393	7.51635673273498	-1.0566550001287	-0.017007004977567	3.95553067070091	1.56495789054054	-0.0320759793562719	3.04549734509478	-0.748271457338835	-0.0345803673742479
10080	5	0	17.86	0.58	0	NA	2	47	47	43	2	106	103	NA	106	1	1	1	NA	NA	1	1	10080	rest_1	2	172	0	0.0376095	32.5509157475113	-0.139815293909496	-0.00329678945190179	46.6849780341412	0.473234650486625	-0.00194788520905614	82.2705540255946	-0.427372481757025	-0.00145475258740912	86.1467390286884	-0.125625625097003	-0.00103131531582662	8.82957270280283	-0.423447762824995	-0.0152785215393946	4.19986714984931	-1.21627665501516	-0.0385506405450686	3.81573803473869	2.6563906512869	-0.0187237358766117
10081	5	0	15.81	0.6	3	NA	2	71	73	47	2	NA	NA	NA	NA	NA	1	1	NA	NA	1	NA	10081	rest_1	2	172	1	0.0653427	30.6360205722971	0.31546295341753	-0.00298707165358969	46.8996265421377	-0.448696965570408	-0.00175926936129697	85.5134646698732	-0.72404362889873	-0.00138922062021389	85.8627726496745	-0.223116352591791	-0.000956581589290903	7.76060658578378	-0.651236730449349	-0.0159179517238239	4.08319014328822	-0.258787230833097	-0.0295764203044221	3.35262643657458	0.292503776945377	-0.0285197150274034
10082	5	1	11.4	0.73	0	NA	2	43	44	44	2	141	133	NA	142	1	1	0	NA	NA	1	1	10082	rest_1	2	172	0	0.049334	29.2482363458919	-0.63148531801968	-0.00312195614075786	47.2173162636262	-0.283912445355588	-0.00168671210250758	81.1680570338086	0.000342909377341272	-0.00117936450378942	85.5263213930057	-0.251113209589028	-0.000920524079014862	8.15438368984232	-1.20484241064623	-0.0165109867205809	4.87671241470382	-0.885333562463987	-0.0391316332031426	1.4679051990243	0.197335561188029	-0.0107138780978175
10083	5	0	14.42	0.75	0	NA	2	42	45	44	2	132	124	NA	132	1	1	0	NA	NA	1	NA	10083	rest_1	2	172	1	0.0665717	30.6111877162825	0.469157045592099	-0.00345627606509074	51.3267759899659	0.198896726260143	-0.00190377420135428	88.0630630115362	0.577411535949589	-0.0011366709748149	92.3126994546285	-0.0554054370272254	-0.000966767211748949	8.62136006359662	-0.527090569369936	-0.0152936489135587	4.56719184987778	-0.665547395496263	-0.0483312166271451	1.2592588753589	0.851011579122454	-0.015235718539594
10084	5	0	17.96	0.48	0	NA	2	45	43	47	2	113	102	NA	108	1	1	1	NA	NA	1	1	10084	rest_1	2	172	0	0.0456595	30.9922263562163	-0.360320348460016	-0.00300403128185347	49.4499951451796	0.315720660812459	-0.00160541421784881	90.0236597152765	0.284985360150841	-0.00117588870438942	94.7475099697985	0.152283087118332	-0.000828785456665225	8.33973168995657	0.427485097285907	-0.0160301892188001	4.31730315046774	-0.807488218595643	-0.0375513997910928	2.29622456196128	-0.459097464087266	-0.0208452765827809
10085	5	0	11.37	0.33	1	NA	2	99	77	90	2	82	79	NA	78	NA	1	0	NA	NA	1	1	10085	rest_1	2	172	5	0.0936497	26.7040902910387	-0.250705042145669	-0.00280040097546967	44.6198763330975	1.69249090485063	-0.00144339730962143	84.8692976694872	-0.30080224562295	-0.00115642794507188	82.7593534110413	-0.229532550343376	-0.000817405655826469	6.90909820775387	-0.689834391278785	-0.0137619752716253	3.39241365640565	-0.142483224426979	-0.029482274767112	1.66544807624781	0.511703961690185	-0.0105008657205628
10086	5	1	15.83	0.63	1	NA	2	73	72	71	2	109	93	NA	102	NA	1	1	NA	NA	1	NA	10086	rest_1	2	172	3	0.0705023	28.7266255513542	0.143315638378017	-0.00265809329198935	44.287210444919	-0.573077557835635	-0.00157707029975103	71.6725584992757	-0.425855393066811	-0.00117281418847198	77.8209693074896	0.187659692719708	-0.000772913321829738	8.88978781521371	-0.252004021831987	-0.0172827272367989	4.2006941731258	-1.07260770523581	-0.0413776926682845	2.53526597476845	0.0800930044726456	-0.0292120646964692
10087	5	1	17.61	0.47	3	NA	2	84	86	56	2	82	108	NA	95	NA	1	1	NA	NA	1	1	10087	rest_1	2	172	0	0.0333229	28.2723424997446	-0.0965828714393653	-0.00298496290471205	43.8850748873725	-0.131405630638811	-0.00166868441627311	81.7195383296708	0.137737188066939	-0.00122427601022122	79.5613142903262	0.195584161240764	-0.000915174010077421	7.28385696670408	-0.0083570667242352	-0.0124543742941281	3.88081152442727	0.264342743690305	-0.0302395842651437	1.64022661622292	-0.16717531385088	-0.0118070261480765
10088	5	1	14.66	0.91	0	NA	2	50	48	43	2	115	132	NA	126	1	1	1	NA	NA	1	NA	10088	rest_1	2	172	0	0.0610883	25.7698308698633	-0.0609948435243242	-0.00346558427830759	36.3949903615397	0.727410641808	-0.00162181479007405	66.2728616314913	-0.195539215334791	-0.00141610978960017	70.7951768167271	-0.430663935795943	-0.000947254705970485	6.4113573058752	0.358836248690569	-0.017531694945288	4.00458351546817	-0.996544480796989	-0.038980026923909	1.13845121061321	1.84303997216089	-0.0130503316189674
10089	5	0	14.87	0.81	0	NA	2	42	43	44	2	107	106	NA	107	1	1	1	NA	NA	1	1	10089	rest_1	2	172	0	0.0403211	30.0169632632118	-0.781541988339382	-0.00316103556711236	49.8107949520968	-0.0771070239583773	-0.00183608146843063	78.9385095081955	-0.566328671205692	-0.0014371006415601	87.4709835035214	-0.947004219912623	-0.000961233286749148	8.35531164141228	-0.850500896402079	-0.0167335382225196	4.25577986712465	-0.73954823236708	-0.0370518060538715	1.74940407869668	-0.801659960208978	-0.0152710089182117
10090	5	1	16.32	1	1	NA	2	77	72	87	2	96	93	NA	94	2	1	1	NA	NA	1	NA	10090	rest_1	2	172	34	0.188247	27.1701460647068	0.0475761458749098	-0.00322820959323041	43.2741577801675	-0.436824451526602	-0.00152551737919837	75.9928641069434	-0.216650972321615	-0.00108623913771849	79.8150414482549	0.0846605848831832	-0.000818088174249144	7.53714287563842	0.161324634880865	-0.0149073922548087	3.11848797324898	-0.615394488784297	-0.0280168817004052	1.44923141560794	-1.44023454209422	-0.0141982931526216
10091	5	1	8.93	1	1	adjustment disorder with anxiety and depressive mood; possible learning issues	2	77	73	74	2	77	93	NA	83	1	1	0	NA	NA	1	0	10091	rest_1	2	172	9	0.0996107	28.4642015547475	-0.199365797782961	-0.00297378458473119	45.6825239120003	-0.206856162702645	-0.00176777519457688	81.8263450295634	-0.0883627081504099	-0.00116317668878989	83.2248406873473	10.0578587332037	-0.000875851929935869	7.14514700742431	-0.339720074952219	-0.017379321076766	4.11615513154896	-0.103042344852382	-0.0301000312050747	2.31634756967177	-0.760163865239324	-0.0187046468738975
10092	5	1	17.3	0.9	0	NA	2	47	51	43	2	113	104	NA	109	1	1	0	NA	NA	1	1	10092	rest_1	2	172	24	0.156107	29.0409501623657	-0.0413868632213577	-0.00277641367351768	44.0280300343829	2.8883518179549	-0.00131468307770706	77.7164560628862	0.653776285348713	-0.000991809771678344	79.3456883681932	1.03847815477882	-0.000769067735829864	8.40612719793408	-0.246403671141429	-0.0140414570828903	3.62536492663983	-1.0568735096038	-0.0353784564816351	2.26961817105057	-1.4156374632558	-0.0205324524979695
10093	5	0	15.21	0.96	0	NA	2	42	43	43	2	NA	NA	NA	NA	1	1	1	NA	NA	1	1	10093	rest_1	2	172	0	0.0388894	22.7467453359345	1.22190406736697	-0.00275513254647515	34.0016069549845	-0.511446827138164	-0.00137177202991976	69.6751154170178	0.276203672646819	-0.00129252429540369	66.0336964343084	1.40297277909808	-0.000790366006326348	5.51950738693017	1.85795036371191	-0.0117269961667746	3.16037442664386	-0.0163336631425492	-0.0396258154155068	2.22987593523138	-0.130849271753076	-0.0171403886284228
10094	5	0	15.21	0.55	0	NA	2	42	43	43	2	NA	NA	NA	NA	1	1	1	NA	NA	1	1	10094	rest_1	2	172	17	0.0923271	29.3028103196841	0.431073529876911	-0.00332783853604068	47.8003362350191	0.19004459978074	-0.00163937327420313	75.9697197773875	0.33501587092291	-0.00122087007255517	87.6401845864163	-0.0454125809444679	-0.000948634365850951	6.51338981932916	0.217852159127163	-0.0110001258004427	3.66623824229906	-0.197795294290116	-0.0399312674681925	2.95942412778361	-1.21888395295752	-0.0275327713641227
10095	5	1	14.39	0.52	1	NA	2	69	69	86	2	81	84	NA	81	2	1	0	NA	NA	1	1	10095	rest_1	2	172	9	0.101166	29.1860861016999	0.501998253127424	-0.00324241417998817	49.8141384965403	-0.153435293671791	-0.00175173963874256	80.9903301387242	-0.0141712438304098	-0.00133182588024018	87.1763625484758	-0.129418758642045	-0.000904754502473579	8.17577012144099	0.753053554434348	-0.0116156993176507	3.56544125182332	-1.00505079058134	-0.0376811025608747	0.912529217337906	0.755568270118203	-0.00966005060708203
10096	5	1	14.94	0.57	3	Tics	2	70	73	57	2	119	104	NA	113	2	0	0	NA	NA	1	NA	10096	rest_1	2	172	40	0.250805	28.3418565623305	0.96755010473351	-0.00282762195620491	44.4074677673878	0.373535022460824	-0.00141423633598838	75.9100518371704	0.390730764967266	-0.000916095509416426	78.5261592954015	0.751185866930047	-0.000757848842467522	6.87150418082917	-0.812590502622566	-0.0136069989244068	4.09670691772867	-1.30666211369245	-0.0405177919340288	2.60675492255574	0.631888226180279	-0.0212450778547904
10097	5	0	14.38	0.91	0	NA	2	41	41	43	2	119	120	NA	123	1	1	1	NA	NA	1	1	10097	rest_1	2	172	0	0.0396947	33.0520851780594	-0.614920492982836	-0.00369873476286469	47.6666588529261	0.331867138930728	-0.00185232925133441	85.6611915047243	0.0141796098619578	-0.00122475561000119	87.4784012495658	-0.242704705118797	-0.00101884053389066	7.53087775402336	1.39480304456673	-0.0170437795072393	4.58645329716809	-0.827576356982228	-0.0492827315434796	3.84884734008952	-0.346353830207529	-0.0314731949576431
10099	5	0	9.96	0.4	0	NA	2	57	55	66	2	120	99	NA	110	1	1	1	NA	NA	1	1	10099	rest_1	2	172	5	0.0806931	26.2277470761945	0.289816299719999	-0.00335665567630267	40.7459667902692	0.626487957549362	-0.00177807813068837	84.5023283881832	0.520467248639482	-0.00111090621872132	76.433506856873	-0.312793109211256	-0.00100393014474672	7.46534016943852	-0.587044852585599	-0.0194029452768565	4.18484401972953	0.234378097441556	-0.0449920948264147	4.03906650727173	0.22476941488031	-0.0278014699146639
10100	5	1	16.88	0.42	0	NA	2	43	44	43	2	121	123	NA	125	1	1	1	NA	NA	1	NA	10100	rest_1	2	172	0	0.0295059	31.842149480934	0.859394716960407	-0.00323082706006015	52.9072818027574	-0.403588781010214	-0.00182921251898602	94.2014351223966	-0.0104571032288261	-0.00126831943621937	95.8473269465614	-0.290844450831702	-0.000998340686673849	7.13954838692927	0.331454306040704	-0.0156906262012678	5.16125697534014	-0.044722151124077	-0.0446110281838304	2.1969096037841	-0.0599299667055564	-0.0149580460050762
10101	5	1	14.2	0.75	1	Past major depressive episode	2	79	81	79	2	107	79	NA	92	1	1	1	NA	NA	1	1	10101	rest_1	2	172	46	0.18254	30.3985518403542	0.77186083381797	-0.00322978580064715	44.4550505290156	-0.00298038707704285	-0.00156386203507943	78.1644442813445	-0.105063859262748	-0.00130937350671771	82.9170867529598	-0.155350944817407	-0.000869058499322746	8.39127721521783	-0.584691866263451	-0.0158976660310782	3.97419472141725	-0.279238084645011	-0.0346688113480315	2.68880746891037	-0.956533712079561	-0.0411318130693731
10102	5	1	16.55	0.29	0	NA	2	42	42	43	2	88	96	NA	91	1	1	1	NA	NA	1	1	10102	rest_1	2	172	35	0.179784	28.1230403594614	-0.102758868763317	-0.003383560543311	44.6453361895572	-0.320411198651237	-0.00180808204904652	76.9597875132167	0.130908540933306	-0.00123782592403526	81.4435220336177	-0.316272238522615	-0.000942652460361513	7.9570267073316	0.063203224473162	-0.0128327984852053	4.0777095788712	-0.484388435373013	-0.0330618062465468	0.753328603384267	-0.380441759979058	-0.00550235457182614
10103	5	1	9.59	0.24	1	some symptoms of Anxiety and irritability	2	63	61	66	2	106	104	NA	106	NA	0	0	NA	NA	1	NA	10103	rest_1	2	172	101	0.560448	24.6997726676665	0.10433176393919	-0.00230016064578069	38.5972743574077	1.8398735236796	-0.00136607013757857	63.7627752601661	0.65583647531176	-0.000883981997933711	65.6177048770394	0.220441415323211	-0.000641381195779998	5.99775577244634	-0.534966717836991	-0.0150312830683618	3.97343188579386	-0.991341601958761	-0.0436329026661661	2.58356026127856	-0.205532673523586	-0.0186133538618189
10104	5	1	13.35	0.76	3	NA	2	61	67	48	2	127	114	NA	123	NA	1	1	NA	NA	1	1	10104	rest_1	2	172	0	0.0347599	23.4660205481746	2.26806618059553	-0.0029322110522689	37.2968523948054	5.30935054906729	-0.00153144504425834	70.0762147529956	0.1127633732004	-0.00103413424109424	70.6335710038201	1.09481474240156	-0.000866128327528798	6.77212845729059	-1.14082213694124	-0.0151934325522797	2.72644689783152	-0.488962264878308	-0.030653436360432	1.82460049193962	2.66933309079968	-0.0206228562527958
10106	5	1	11.82	0.5	3	NA	2	63	58	54	2	106	91	NA	99	1	0	0	NA	NA	1	0	10106	rest_1	2	172	30	0.184803	29.824320587829	-0.117896693156558	-0.00283879392742407	45.9086269933858	-0.124646501726375	-0.00158899741975844	76.5257110771101	-0.100232902452899	-0.00113175746592116	83.0441823538522	0.453008797896051	-0.000798287515636005	7.36733976739578	-0.856967980239238	-0.0159999173441575	4.79989180332557	-0.615710718895192	-0.0368437351854446	2.1675589571296	-1.16913379817049	-0.0197275008889645
10107	5	1	17.37	0.82	3	dyslexia and dysgraphia	2	68	66	52	2	104	99	NA	102	2	1	1	NA	NA	1	1	10107	rest_1	2	172	0	0.0323823	31.7954816534056	-0.358649680257128	-0.00324392162031986	46.7430552269915	0.187051855020029	-0.00197254365963513	84.0377874267881	0.411901028124122	-0.00125784429709674	87.6851133227281	-0.466225094246637	-0.00101155274978103	8.77327116494762	-1.13638076671864	-0.0191082633136861	5.15136723478056	-0.377691311071932	-0.0388448010693435	3.32054033050038	0.247713160081498	-0.0210838824767861
10108	5	0	17.15	0.91	3	NA	2	68	69	55	2	116	115	NA	115	2	1	1	NA	NA	1	NA	10108	rest_1	2	172	0	0.0426405	34.9438723548137	-0.00577177728071199	-0.00303709476245569	54.3286133838013	-0.40500760483952	-0.00174465369865287	94.426941624692	1.26481256266807	-0.000981125694827524	99.4817012414863	-0.224789672460767	-0.000904271333012246	8.30882597450664	-0.253257959758774	-0.0157465344071	4.66671497189958	-0.714794539468448	-0.0366593622290605	2.31474462411439	-0.350500651368044	-0.0203874483630305
10109	5	0	16.08	0.45	1	NA	2	58	51	74	2	122	105	NA	115	2	0	0	NA	NA	1	1	10109	rest_1	2	172	10	0.0813452	29.9746941051114	-0.112775078519227	-0.00332208932373093	46.8116679800191	-0.199290007152528	-0.00180579496636461	81.7468431258277	-0.468010007828102	-0.00133528780684656	84.3724894312293	-0.325828647014961	-0.000960468434735208	6.87427506335568	-0.479238579090629	-0.0163686995206586	4.30745679790238	-0.862149318815145	-0.0386141710094643	1.92143965193725	-1.22886518728724	-0.0181065386858629
10110	5	0	16.08	0.57	0	NA	2	47	43	43	2	99	97	NA	99	1	1	1	NA	NA	1	1	10110	rest_1	2	172	10	0.0931701	28.7233445695076	-0.0832432762508888	-0.00304505100703945	45.0742359246371	0.772898894029	-0.00165648627940057	80.4329383580173	-0.249969705337076	-0.00121040491593146	79.9618637124212	0.336690066159148	-0.000857749164260116	7.85827984927433	0.755113616508563	-0.0110418044942464	4.01347277052347	-1.2023790051541	-0.037384904527027	2.99973565325635	-1.48277419901387	-0.0311216589730996
10112	5	1	14.79	0.6	0	NA	2	43	46	43	2	116	106	NA	112	1	1	1	NA	NA	1	1	10112	rest_1	2	172	0	0.0308659	33.5124104228447	-0.137322127891841	-0.00343876494196059	48.6241578308941	-0.156012173407891	-0.00180419596687991	87.1187573651469	-0.276701694456557	-0.00122927029763756	89.0888202763775	0.026027339370446	-0.000967834181339663	7.88654496660215	-0.990488395415974	-0.0161353003517782	4.52901908816114	-0.492254705824447	-0.03428722489445	2.50655032248125	-0.877577300862313	-0.0218407584940116
10113	5	0	14.91	0.56	0	NA	2	59	60	44	2	111	110	NA	113	1	1	1	NA	NA	1	1	10113	rest_1	2	172	0	0.0622966	30.494013688591	-0.528596583603219	-0.00356706012658035	46.0731399922506	1.21838252468221	-0.00176958535330345	82.7126134088143	-0.047849996449655	-0.00119991845587649	81.8855963764921	0.154212075163788	-0.000925510998765334	8.97366748504455	-0.25812821256326	-0.0185305070402101	4.68827613937493	-0.0175426485762937	-0.044751051778894	1.29723710798209	4.36803731728688	-0.0144504851405663
10114	5	1	16.73	0.52	0	NA	2	40	40	46	2	NA	NA	NA	NA	1	1	0	NA	NA	1	1	10114	rest_1	2	172	2	0.055309	34.775547052307	-0.544384382155064	-0.00315755976692598	55.0839661262392	7.37800088475897	-0.00186212890591917	94.3889295933648	0.549217700249531	-0.00111591693480727	97.7905046291854	10.228001120185	-0.000953479359033439	8.15400317008524	-0.709078661789283	-0.0144482807080885	5.33969922434646	-0.446564134330735	-0.0395520056523067	2.65573784014853	1.06935447066077	-0.0267418007707867
10115	5	1	15.32	0.92	3	NA	2	59	64	49	2	98	89	NA	93	1	1	1	NA	NA	1	1	10115	rest_1	2	172	0	0.0393768	32.1149972939438	0.00967810998203245	-0.0032008442508697	47.679098773775	-0.210809632017448	-0.00165428903153552	83.8197774689892	-0.124876931078391	-0.00132839320439624	87.9130373425391	-0.375837706992523	-0.000925575365071186	7.47139917095257	-0.166906034821005	-0.0147589041540889	4.80710460551711	-1.27572679294627	-0.0456217855798082	3.41111195567652	-0.428150399607272	-0.0279775041952749
10116	5	1	16.77	0.65	3	NA	2	61	59	68	2	115	109	NA	114	2	1	1	NA	NA	1	NA	10116	rest_1	2	172	1	0.026997	32.5938406353367	1.02947318111235	-0.00301039673018921	49.20726994648	0.414674471427396	-0.00175937818269456	87.8849315288184	0.814509284934423	-0.00111540569426016	89.5659439571771	-0.0343893488296692	-0.000925834115976453	7.64363895499333	1.59261243527391	-0.00999186304624655	4.33687913720709	-0.287094092120745	-0.0364738534589468	3.51417195730111	-0.386344100708191	-0.0273037927604324
10117	5	1	9.35	0.74	0	NA	2	62	55	62	2	95	103	NA	99	1	0	1	NA	NA	1	1	10117	rest_1	2	172	18	0.186227	29.6372018206715	1.06909472858434	-0.00242397845180088	46.8929404633079	1.31800042255571	-0.00138170343787844	81.4949785999483	-0.031336010958555	-0.00106155809164291	88.0788943529437	0.391574026473221	-0.000835761143726522	7.28165556584042	0.702666388435474	-0.0104669248394446	4.43465581558173	-0.494074459186638	-0.0325528401450233	2.64398432627188	-1.44848689215231	-0.0261459142200491
10118	5	1	13.33	1	1	NA	2	65	66	77	2	89	83	NA	84	2	1	1	NA	NA	1	1	10118	rest_1	2	172	0	0.0562386	30.8142559136722	0.692761284558244	-0.00285705385280226	47.7275091471806	0.104291803572682	-0.0013965716561671	85.7650686611241	-0.0196193956369357	-0.00133258360713758	89.2538440090909	-0.127304455417911	-0.000821914343666366	7.68969615215554	0.239593713145656	-0.0169635802073619	3.88516699495324	-0.0816885540459062	-0.0452528474167276	3.80294947784815	-0.117458250869534	-0.0256389659642811
10119	5	1	7.77	1	3	NA	2	81	79	63	2	101	88	NA	94	1	0	NA	NA	NA	1	NA	10119	rest_1	2	172	75	0.634742	18.3162211492696	3.46872873255027	-0.0025278619515993	30.3521824892479	1.88286039950738	-0.00129178946651551	56.7990953003542	-0.262933486391464	-0.00104440745851705	56.80680912736	1.40696518097643	-0.000733706568435215	4.94186563586918	0.723646362965028	-0.0107676231097638	2.63752277521831	-1.04131905138689	-0.0219059526353805	0.865820848945606	-0.528855640988004	-0.0112528184888581
10120	5	0	17.09	0.83	0	NA	2	42	45	43	2	NA	NA	NA	NA	1	1	1	NA	NA	1	NA	10120	rest_1	2	172	0	0.0339821	31.8438657164309	-0.393732626191762	-0.00346675372767386	47.1448960778241	0.127117992977933	-0.00153379988531398	84.4814410052866	0.679980856278033	-0.00113050183001919	87.2016981873944	0.269784053990193	-0.000855952633390217	6.72760230481568	-0.0968102362478236	-0.0114371769697905	5.27350610327983	-1.01693855805656	-0.0433268541165486	2.25206744569981	-0.705078366142398	-0.0200481085282635
10121	5	0	14.18	0.74	0	NA	2	42	43	44	2	108	124	NA	117	1	1	1	NA	NA	1	NA	10121	rest_1	2	172	0	0.033221	31.3089033729741	-0.413375719099025	-0.0033938194137786	50.2445103599243	-0.356058952835055	-0.00182144994037754	82.4033446259935	0.194589654051998	-0.0011621801940657	91.7640697060384	-0.247150745508587	-0.000941181797238692	8.61481233059753	-0.962845735719658	-0.0167910170564515	4.56179945891675	-0.444386345033083	-0.0444949497766509	1.42851305316993	-0.975615787665574	-0.0130987080957677
10122	5	1	16.28	0.83	0	NA	2	40	40	46	2	122	120	NA	125	1	1	1	NA	NA	1	1	10122	rest_1	2	172	0	0.0413375	36.9873524853374	0.411708305243013	-0.00286609451869486	56.9325632725015	0.145781614201017	-0.00167504066510395	92.9127055271172	0.383238311272149	-0.00108568118559995	102.094128953811	0.00323152318002196	-0.000836194076803528	9.5125262379219	0.913121054614854	-0.0148174918108184	5.02831776984191	-1.50057138469087	-0.048499011998746	2.82052725142359	1.67601907538229	-0.0163054175811766
10123	5	1	16.13	0.69	0	NA	2	81	81	49	2	109	106	NA	109	1	1	1	NA	NA	1	1	10123	rest_1	2	172	3	0.0660213	26.9634874867786	-0.367250871979129	-0.00363487636767505	41.587445883262	0.104518146161662	-0.00198688520934309	73.9687069404531	-0.0132828175270148	-0.00130260388203309	75.4813512162643	-0.485258378586941	-0.00101269292056044	7.66561885184493	-0.551713538213922	-0.017183073504816	4.0994493392022	-0.423169253508984	-0.0290301387573224	1.39299165896784	0.231529057399676	-0.0143892599408821
10124	5	0	14.06	0.62	0	NA	2	44	43	44	2	109	119	NA	115	1	1	1	NA	NA	1	1	10124	rest_1	2	172	0	0.0412408	29.0872238894258	-0.525353155250053	-0.00308194821249127	48.165993156843	0.833980801441857	-0.00173867100431552	88.5529662889316	0.178351810867322	-0.00109213796914352	89.3505601425361	0.625935206853418	-0.00090427798581367	7.51335852758211	-0.805286055537802	-0.0156035134113901	3.81084976044397	-0.193681158306635	-0.0254953811476166	2.37050208907477	-0.474939039085468	-0.017165331462657
10125	5	1	7.19	0.33	0	subthreshold anxietyinterview	2	46	46	45	2	120	131	NA	129	1	1	1	NA	NA	1	NA	10125	rest_1	2	172	4	0.0594285	27.6726581760989	0.439467294056456	-0.00316379150234273	44.8973940148801	0.31214262426698	-0.00179657923876698	74.6251330169695	-0.175339451747157	-0.00121095221471919	81.6954028478451	0.193317806844434	-0.000920340076146138	8.0035151632914	-0.063320917053153	-0.0147436598234903	4.82038021885065	-0.24861909612404	-0.0320032839204678	1.15068848965621	-0.605899240171401	-0.0115371230674589
10126	5	1	9.7	0.91	1	NA	2	79	77	85	2	83	96	NA	88	NA	1	NA	NA	NA	1	NA	10126	rest_1	2	172	4	0.0690271	27.7992296244587	0.69210635742991	-0.00291891717035291	44.1079498878928	0.115573509401512	-0.00166836313181042	76.7733138854072	0.57807876605753	-0.00116472377948977	78.0733766283081	1.29694683169645	-0.000821544528950684	6.45308997508806	0.108049085125911	-0.0104456735015709	3.99361488561926	-0.741889936831731	-0.0355816966741893	2.09115778793689	0.2471329395095	-0.0133854891410419
10128	5	1	9.53	0.82	0	NA	2	56	58	60	2	112	136	NA	127	1	1	1	NA	NA	1	1	10128	rest_1	2	172	0	0.0383601	30.2705272009432	-0.819892221840252	-0.00362048619738304	44.827743735263	-0.602223958712376	-0.00191252353287342	80.7943138590044	-0.21366090591663	-0.00123539157673004	82.7564615653545	-0.531767301394267	-0.00102596495150521	7.39590286061486	-0.986398105320501	-0.0152122188768973	4.59442867090866	-0.543536428021883	-0.0416126912134255	1.66427641989312	0.503877971870619	-0.0202569419287565
10129	5	0	8.39	0.38	3	NA	2	67	71	47	2	NA	NA	NA	NA	1	1	1	NA	NA	1	NA	10129	rest_1	2	172	0	0.045513	29.5100139724961	-0.547144390203728	-0.0032138871420174	44.4954165710308	-0.0202431155536775	-0.00175360872879045	78.9431698644081	-0.51974264089759	-0.00126651713699384	82.5836732747882	-0.231419792221192	-0.000967797062906098	7.34241693102123	-0.186607881801915	-0.0167829055096225	4.4222958210923	-0.509925044851075	-0.0323978940791185	1.49765004847719	1.93663835362697	-0.0189925374416346
21002	5	1	11.72	1	1	NA	NA	70	70	56	2	105	89	NA	97	NA	1	1	NA	NA	1	NA	21002	rest_1	2	171	0	0.0349513	28.1623380489771	1.78032817499804	-0.00296934865964387	43.223567022657	2.26246481608177	-0.00161013983064995	77.9889058532124	0.0571796132382643	-0.00114191705000183	78.6235998095962	0.21748782217193	-0.000810822628501845	5.51284068530621	-0.169317590674625	-0.00885263552130773	4.70925738708318	-0.626539873850078	-0.0452031009067614	2.34472357410112	0.160101384136651	-0.0166756943894948
21003	5	0	9.11	0.18	3	NA	NA	87	77	90	2	111	119	NA	117	NA	1	NA	NA	NA	1	NA	21003	rest_1	2	171	0	0.0702194	32.1232960626974	-0.268863142499914	-0.00287696783026295	52.1532183791546	0.0452242318680818	-0.00151906698336829	84.597058730702	1.01524492800315	-0.00104146145650251	90.4095976715476	0.444648769384945	-0.000800230385644373	8.03000009582369	-0.436599862190746	-0.0147784197937006	4.09348748290336	-1.25633714259609	-0.038099370907325	3.01335696941952	-1.32282680300156	-0.0342877592474362
21005	5	1	11.03	0.44	0	NA	NA	42	41	43	2	105	107	NA	107	NA	1	1	NA	NA	1	NA	21005	rest_1	2	171	0	0.040516	28.9790895679344	1.16046745513476	-0.00298117259708791	45.3437170873357	0.295626181891829	-0.00183503862006813	80.6476818971785	0.204117423086331	-0.00112866835951203	80.8007655980048	0.194291785920744	-0.000912530969818176	7.60905064466257	-0.174359858622204	-0.0142185297050593	3.9132434131731	-0.90187316529172	-0.0401380142818166	1.72482184459536	-1.43703663872065	-0.0160136303670971
21006	5	1	9.81	0.5	1	NA	NA	73	71	76	2	106	108	NA	108	NA	1	NA	NA	NA	1	NA	21006	rest_1	2	171	3	0.0471878	30.9494085370011	-0.0473323899442271	-0.00310297593666732	47.6189900890388	-0.190982952208772	-0.00169317836535257	77.6579756874155	-0.545978586076479	-0.00126923188413142	84.0552165591168	-0.456927019947769	-0.000957817754686614	8.09046672616588	-0.722871343652603	-0.0157326361714026	3.47902929909529	-0.0123822499661927	-0.0270764782443448	2.85207646842591	-1.07760049548033	-0.0271649444879311
21007	5	1	10.52	0.91	0	NA	NA	45	46	45	2	102	119	NA	111	NA	1	1	NA	NA	1	NA	21007	rest_1	2	171	10	0.115716	34.9922784159913	0.371404073423276	-0.00320347202764018	53.8685296361861	-0.154315493575598	-0.00169094394089844	85.9584960452477	-0.00925425328522955	-0.00109858427098385	95.1193008293011	-0.20894158546582	-0.00085456825274654	8.84015719790825	-0.190519960632797	-0.0153555379212495	4.3700025489611	-1.42300475668723	-0.0398041706439342	2.27632482546001	-1.05287706557632	-0.0262168264469039
21008	5	1	11.28	0.15	1	NA	NA	68	72	56	2	NA	NA	NA	NA	NA	1	1	NA	NA	1	NA	21008	rest_1	2	171	0	0.0497359	33.0921252109451	-0.449984641434702	-0.00351753178777225	48.4264493390477	0.293603218485699	-0.00166960735248862	85.1353605037719	0.137198470954378	-0.0012262080898845	90.1982768371041	-0.305836134113271	-0.00089823968208001	7.37821566192387	-0.229941753430483	-0.0147120568865736	4.47751070130353	-0.964437183107679	-0.0470555308942721	3.20350958331904	-0.854359781037413	-0.035267054665033
21009	5	0	11.65	0.82	1	NA	NA	77	77	86	2	104	109	NA	107	NA	1	1	NA	NA	1	NA	21009	rest_1	2	171	3	0.0562773	28.9790417609636	0.316597064254648	-0.00352160063534597	48.7114947118084	-0.687585613649647	-0.00198812468754905	80.0498620976256	-0.544925101645582	-0.00135764025519506	84.2703395766756	0.0494921052074382	-0.00102389055744905	7.2208802662167	-0.144531745346232	-0.0158172911082815	3.82752369762899	-0.537356081509158	-0.0405631808613093	1.61867590856812	-0.0868715525426218	-0.0132362452865172
21010	5	1	15.69	0.75	3	NA	NA	68	64	64	2	110	89	NA	100	NA	1	1	NA	NA	1	NA	21010	rest_1	2	171	12	0.106318	28.5605556321943	-0.356641489192674	-0.00295181622144851	46.6645771513576	-0.46251413154584	-0.00172016639310437	77.5465179034304	-0.0300963117684274	-0.00120538584308536	82.1062594368976	0.44181869189576	-0.000845845849917922	8.73770981976994	1.77157703171256	-0.0142545647019759	5.07668178491661	-1.35418484579579	-0.0455999509072756	2.31212229678001	-0.924948686321036	-0.0253054892475601
21013	5	1	7.51	-0.61	1	NA	NA	64	60	63	2	103	103	NA	103	NA	1	0	NA	NA	1	NA	21013	rest_1	2	171	0	0.040194	32.6543961245228	1.84651688503842	-0.00300249594559243	52.5707263088924	0.189972067536833	-0.00181244163621257	91.7504474799958	1.26564500360144	-0.00107838591733007	95.2297723223208	-0.453768784806854	-0.000949824781492695	8.17255250824159	-0.0119972549163494	-0.0130915143743594	4.17564933178182	-0.244159293816502	-0.036383170268664	2.06143211866435	1.46723154891393	-0.0110286488471551
21014	5	1	15.93	0.33	1	NA	NA	70	69	70	2	109	70	NA	87	NA	1	NA	NA	NA	1	NA	21014	rest_1	2	171	0	0.0634342	31.2678028288587	-0.307841339120329	-0.00313690952662755	49.5972756207729	-0.163194222612526	-0.00185037019100484	85.2507461232387	-0.0104067992835306	-0.00121439277361732	90.7088856226436	-0.305620074692142	-0.00102950602254399	6.92049328937243	-0.672766879725213	-0.0130223601105891	3.56624333734318	-0.195500203481544	-0.0318497979152305	2.54013132032072	0.439248641788425	-0.0159746421217892
21015	5	1	9.3	1	1	NA	NA	78	79	78	2	116	122	NA	119	NA	1	1	NA	NA	1	NA	21015	rest_1	2	171	5	0.0489436	30.7626839925581	0.467799607148106	-0.0031018423061955	46.9726227622452	-0.352499591105778	-0.00155918093321909	82.2984778661612	-0.275399913008288	-0.00125009392843757	84.0806725902086	0.721616749428754	-0.000810575709970876	8.58286002382251	-0.925527497234221	-0.016900935697849	3.40296500712237	4.21988564838354	-0.0348414365595596	2.61368078181474	-0.227290939276062	-0.0185427160466398
21016	5	1	16.55	0.81	0	NA	NA	47	45	48	2	114	109	NA	113	NA	1	1	NA	NA	1	NA	21016	rest_1	2	171	0	0.0357434	25.8610045403469	-0.606539988884239	-0.0029633225626442	42.806129345894	-0.171514474786689	-0.00173903131317843	77.9746196341489	-0.342180010366206	-0.00137509895990133	80.5249278673872	-0.221431855979667	-0.000935652020504591	6.71949965054856	-0.553362152778061	-0.0124257483416538	4.06524047166612	-0.696298797837269	-0.0310664409210963	0.970287349665016	1.30602058429612	-0.0125188380870188
21017	5	0	11.11	0.22	3	NA	NA	69	77	47	2	98	101	NA	100	NA	1	1	NA	NA	1	NA	21017	rest_1	2	171	0	0.0390602	33.9763009553647	0.0057970312441884	-0.00352484565486321	52.4190552549978	-0.221753707027679	-0.00211957050013606	92.6107325821733	0.535456117048648	-0.00120670935275718	96.8913519630258	-0.31671408244926	-0.00101754996312325	8.25829660881413	-0.994398857535909	-0.0170693185395847	4.75258808526038	0.869408393535726	-0.0486794547824601	3.65413981840901	0.736743880569632	-0.0227436961785276
21018	5	1	11.73	0.44	0	NA	NA	NA	NA	NA	2	113	116	NA	116	NA	1	1	NA	NA	1	NA	21018	rest_1	2	171	1	0.0641324	31.2978439743232	0.0862420291157795	-0.00338396565790123	48.2506710176729	-0.278015217786045	-0.00165938152558066	81.6797120016658	4.70687518523498	-0.00135882512165896	86.1948884740181	13.3732424145498	-0.00103950774074631	10.38589056591	0.484218681052397	-0.0159117269211682	4.09439535718986	-1.27139448351023	-0.0430138934632627	1.64446485763186	1.93273357626085	-0.00855288746482581
21019	5	1	15.53	0.73	0	NA	NA	40	45	43	2	112	99	NA	107	NA	1	1	NA	NA	1	NA	21019	rest_1	2	171	0	0.033275	33.3685780825341	0.0795466558597031	-0.00297279085033804	52.2783828725828	-0.114720114685201	-0.00176786981363308	91.2604538856779	0.758529912236424	-0.00114299997835273	93.2942287603251	-0.333629617304241	-0.000863983479851698	8.97352337768955	-0.0734909791210958	-0.0142578199661504	4.60341844985772	-1.08326661257246	-0.0413002733440534	2.74971962503752	-1.16609022476711	-0.0317622639826593
21020	5	0	15.42	0.91	0	NA	NA	43	53	43	2	108	67	NA	85	NA	1	0	NA	NA	1	NA	21020	rest_1	2	171	2	0.0472341	30.3149096824543	0.0963470852424964	-0.00310767839697097	47.6318675343312	-0.140514829891691	-0.00169575587982375	87.2703377674843	-0.155187565704388	-0.00122212340663654	87.5271816531055	-0.260681497129635	-0.00092076465252374	8.15084039639129	0.200924724298435	-0.0137810055698047	2.98224977662985	-0.993992117218451	-0.0256637824580739	3.11790472948622	0.557670881069466	-0.0192552717194997
21021	5	1	15.03	0.72	3	NA	NA	NA	NA	NA	2	116	109	NA	115	NA	1	1	NA	NA	1	NA	21021	rest_1	2	171	0	0.0474238	28.8849643020744	-0.204853687314902	-0.00362488463829872	44.7376536177217	-0.549756625819595	-0.00185077519315587	75.2876990416172	-0.546781139269074	-0.0014138250393948	79.5224764415148	-0.458119298891082	-0.000943756467364694	8.8742712549475	0.504278680280792	-0.0159023975629764	3.78133492250788	-0.891440877371085	-0.042555915567335	1.11913832329455	-0.0525947795045374	-0.0137403630734089
21022	5	0	9.62	0.55	1	NA	NA	90	90	75	2	105	92	NA	99	NA	1	1	NA	NA	1	NA	21022	rest_1	2	171	0	0.0305522	30.6236031072454	1.3625651601214	-0.00317796564115197	45.8325902954091	-0.0539694183617634	-0.00165439810672605	84.4867642464879	-0.371297526302697	-0.00128882789702235	85.7693969673273	-0.374668072259194	-0.000979494601565849	8.27004369100927	0.517300135979013	-0.0177906397309632	4.03787670080932	-0.244138309179844	-0.0293213257737008	2.81628943587793	-0.77220567366828	-0.0218458496765909
21023	5	1	8.11	0.81	1	NA	NA	69	69	66	2	115	114	NA	116	NA	1	1	NA	NA	1	NA	21023	rest_1	2	171	0	0.0496479	30.1839209252024	0.182514930335786	-0.00310165334872872	47.6421332635573	0.315823789134082	-0.00150984570909366	86.5871067764415	-0.101500749669682	-0.00119230106839416	85.8076211631195	0.637848799804408	-0.000838771692315375	6.62234601136951	0.928113029785236	-0.0137446387687696	3.88374359759797	-0.659595185882402	-0.0302785532196218	2.36775414651666	-0.290802484197605	-0.025560645706198
21024	5	0	8.5	0.53	0	NA	NA	48	51	48	2	131	133	NA	136	NA	1	NA	NA	NA	1	NA	21024	rest_1	2	171	0	0.0554792	29.9210189452988	-0.641749550951284	-0.00373626649959659	43.8376479788715	0.23783452430393	-0.00191576879240763	74.1686179144397	-0.522542052342054	-0.00133752749455944	76.1852854884604	-0.313338002446649	-0.000963636461528835	6.62793808306337	-0.785536368737965	-0.0128181337071752	3.98784246496903	-0.823959632871551	-0.038913772361598	2.29449807715036	-1.31696250871816	-0.0245939296176165
21025	5	1	8.92	0.68	3	NA	NA	65	66	55	2	87	79	NA	81	NA	1	1	NA	NA	1	NA	21025	rest_1	2	171	6	0.0741748	28.3469376848728	-0.555250732680339	-0.0025997124263209	47.2171782558063	-0.0980308739742806	-0.00150333045261843	82.93450079145	-0.160821831605648	-0.00121365235136669	83.2323654142996	0.240161204512891	-0.000753920457663962	6.68485612081506	-0.6103100757982	-0.0122097673133454	4.69806210626645	-0.53096312938097	-0.0413716285535082	3.20949306124939	-0.82889543477152	-0.0259124531792169
21026	5	1	7.49	0.61	1	NA	NA	71	73	66	2	105	127	NA	116	NA	1	1	NA	NA	1	NA	21026	rest_1	2	171	0	0.0474006	32.7606308056562	-0.455530147607903	-0.00327417237780204	54.3248241717154	0.164313973633417	-0.00173525975807398	88.1995023522711	-0.0563219207602006	-0.00123576570802642	95.507398086117	-0.147443725800482	-0.000921573371054381	7.8560244742133	-1.02627083840741	-0.0157562240197065	4.2413765639969	0.389327163421146	-0.0478929462384645	2.63653995631842	-0.350657903778911	-0.0190528130743807
21027	5	0	10.43	0.28	3	NA	NA	79	83	65	2	119	118	NA	120	NA	1	0	NA	NA	1	NA	21027	rest_1	2	171	16	0.123548	27.3589193729658	-0.288640413848107	-0.00309586070587271	42.8414540060229	1.33021944714372	-0.00169229196976951	75.8765582881339	-0.132456857952124	-0.00124035960997269	77.7627040335526	-0.33104622247684	-0.000831812123598272	7.01246610229425	-0.0232712609814354	-0.0124559239740904	3.68725382031906	-1.54824593077634	-0.0419092380634078	2.48350945420004	0.869394724219795	-0.0216450772612614
21028	5	0	8.52	0.68	0	NA	NA	59	59	52	2	132	120	NA	129	NA	1	1	NA	NA	1	NA	21028	rest_1	2	171	0	0.0308594	32.3985817917904	-0.735935983536581	-0.00334406433126924	52.9339790818093	-0.0867969658963959	-0.0018977526758889	92.7890723128297	-0.210327181471361	-0.00129943874312402	96.189471640392	-0.241658784031505	-0.000962272255423857	8.14233543908281	-0.988236090250266	-0.0151354789641335	3.95140265364803	-0.380750351581248	-0.0408686979124916	2.10410965555429	-0.135893104065417	-0.0228762624244877
21029	5	1	10.73	-0.31	0	NA	NA	49	56	47	2	120	117	NA	121	NA	1	0	NA	NA	1	NA	21029	rest_1	2	171	0	0.0514078	31.0133719932647	0.0913755214363365	-0.00309333183106351	48.6491272330473	0.807363597425467	-0.00159407186229917	82.9223591347165	-0.134991046915595	-0.00122695352854982	88.6080821047196	-0.364877273893689	-0.000807124638941568	8.88220056582876	-0.344025185374478	-0.0175372950451958	3.99207537016558	-1.29927452503077	-0.0367104775877	2.29236434492386	-0.860499851280622	-0.019204166006316
21030	5	1	10.74	0.2	1	NA	NA	77	82	56	2	110	100	NA	NA	NA	1	NA	NA	NA	1	NA	21030	rest_1	2	171	1	0.0454259	29.7852788209951	0.256986740979039	-0.00252551291235237	44.6832344702648	0.338614290624878	-0.00158039873717995	76.3472692991034	-0.0963504958892694	-0.0012181540341605	81.9467799083119	0.685620113946389	-0.000878093214969677	6.9266241512361	-0.538942618986841	-0.01426218300274	4.21312062813702	0.141176175652406	-0.0291801285762814	2.4541493019675	-0.868741119211473	-0.021287384630799
21031	5	0	7.35	1	1	NA	NA	86	90	71	2	115	97	NA	107	NA	1	NA	NA	NA	1	NA	21031	rest_1	2	171	0	0.0430127	32.6423053481706	-0.84658410475453	-0.00375334227556833	47.4451419266869	-0.526892385188874	-0.00192214565278826	86.2073182577389	-0.435585970787041	-0.00127186961935739	85.9212750365616	-0.520689569092854	-0.00097987987778289	8.09043350097355	-0.938145358487459	-0.0162458356832785	4.51642933663421	0.106853154182633	-0.0371882692286624	2.05811732300146	-0.932453619149557	-0.0176417996238189
21032	5	0	8.84	0.81	1	NA	NA	63	65	75	2	138	101	NA	120	NA	1	NA	NA	NA	1	NA	21032	rest_1	2	171	6	0.0989883	30.7090902382069	-0.188004952642779	-0.00291909453339894	50.411284694641	-0.245686064979633	-0.00174973796521457	84.3543985200992	0.448773059932174	-0.00116985158810908	88.4278755350488	0.288039232130435	-0.000839045773731808	6.91137175618609	-0.644473269217056	-0.0128217113128099	4.51978998286819	-0.95433921389341	-0.0371833452725177	2.52326399799074	0.26921234565688	-0.0250161220114725
21033	5	0	8.08	0.5	1	NA	NA	NA	NA	NA	2	111	105	NA	109	NA	1	NA	NA	NA	1	NA	21033	rest_1	2	171	1	0.0478492	30.3718171891585	-0.338547968537629	-0.00306161868684699	45.6327863525594	-0.0987383459384299	-0.00162895343287615	79.7443153163182	-0.274982434178303	-0.00122314672019873	82.8900292153559	0.61281920278826	-0.000881244502755876	8.19385684841482	0.157964808090486	-0.0130646684554399	3.70905804483057	-1.19577206080095	-0.0385505859490517	2.00041358268173	0.285926451896415	-0.0192336532585892
21034	5	1	13.18	0.72	0	NA	NA	NA	NA	NA	2	95	106	NA	101	NA	1	NA	NA	NA	1	NA	21034	rest_1	2	171	0	0.0300697	28.5551423743631	0.106167448464791	-0.00262181467725141	47.4606904499396	-0.385981742831573	-0.00166951978237042	90.8746502499209	0.786860406794295	-0.00107057209391146	88.2848873639173	0.256765306757393	-0.000904180752164291	8.12340960871276	-0.52236908326101	-0.0144670648188727	3.35642543073097	2.77558583331319	-0.0304088409861115	1.68466798903533	-0.467640714115474	-0.0188220902802397
21035	5	1	13.65	1	1	NA	NA	81	77	75	2	118	103	NA	112	NA	1	1	NA	NA	1	NA	21035	rest_1	2	171	3	0.0470347	29.7798864436104	0.771803844445168	-0.00288828594339772	46.6888524452995	1.82854764276907	-0.00172012950213965	85.679713845214	-0.0440263219807902	-0.00129612101675705	86.6874685775229	0.679147931287515	-0.000904868797742323	6.63159704887502	0.197426827519666	-0.0107072050318626	4.09917996578754	0.563679493278721	-0.0269001264003905	2.16083393998654	-1.32001259704426	-0.0194633061876084
21036	5	1	12.55	0.69	1	NA	NA	82	78	90	2	80	78	NA	77	NA	1	NA	NA	NA	1	NA	21036	rest_1	2	171	5	0.0982494	35.0540491638447	-0.169100159014435	-0.00318464938828138	54.0406192794909	0.031007112015613	-0.0017459898171888	91.8765627851879	0.0842672426242475	-0.00117452572107485	98.0117797197668	-0.299021744656317	-0.000940354610547326	10.1649641489065	1.26667243816764	-0.0132883544001351	4.68733978939331	-0.715328477260201	-0.0536757016029497	2.35265929990982	-0.0786891274240116	-0.0304381589189773
21038	5	1	7.26	0.61	0	NA	NA	51	56	50	2	127	108	NA	119	NA	1	1	NA	NA	1	NA	21038	rest_1	2	171	0	0.0480167	27.1517979379089	-0.416968736293007	-0.00272970763568507	42.478237093048	1.01383398171745	-0.00158600059627973	70.1171186359534	-0.202440732530621	-0.00121497419294283	77.7253529930951	0.222481111056516	-0.000822984299150515	8.98327424592744	0.579278839419195	-0.012338309069877	2.44363421934375	-0.542945478558989	-0.018632170611529	2.20125545337139	-0.549969425756205	-0.017241459102464
21039	5	1	7.56	0.36	1	NA	NA	60	76	61	2	101	79	NA	88	NA	1	1	NA	NA	1	NA	21039	rest_1	2	171	1	0.0651291	27.6212449769553	-0.253890153866175	-0.00264269967448872	45.7698096404475	0.0647297747163322	-0.00149303648368811	75.7673538338043	-0.087865709405841	-0.00114513268690402	80.1080663122165	-0.31444116238717	-0.000818711834012371	8.2921762340666	0.519257893613645	-0.0154172367126342	4.41415515796315	-1.1104468760702	-0.0385115080719124	1.68874744372173	-0.825365219743179	-0.0154599781127448
21040	5	1	7.62	0.91	1	NA	NA	77	70	90	2	99	102	NA	100	NA	1	1	NA	NA	1	NA	21040	rest_1	2	171	3	0.0626144	28.443773204928	-0.0355480983417547	-0.00276931555456559	47.325662723199	-0.395691984620651	-0.00163436663911163	84.82077770715	0.400329919731639	-0.00117958270312249	84.2838098310266	-0.00489646592869741	-0.000835296655614286	7.93401998340207	1.17208609704399	-0.0116707884220306	3.64104789914282	-0.833492460235239	-0.0288900214984411	1.69598053070256	-0.82330322941227	-0.0187546627345902
21041	5	0	12.1	0.48	0	NA	NA	42	43	47	2	119	119	NA	123	NA	1	1	NA	NA	1	NA	21041	rest_1	2	171	0	0.0381558	29.3786824614705	0.493702071095277	-0.00292572920785338	46.7598595377085	0.883557302590916	-0.0015880557626755	85.8295039907003	-0.267717256229136	-0.00129776682424365	86.575138524019	-0.148245460710397	-0.000914638135014097	6.97709079727931	0.99609081750374	-0.0133741602832395	5.05029954058867	-1.07970408377309	-0.0403277231335404	1.3504584545477	2.48457842681086	-0.0154669221299186
21042	5	1	9.42	1	1	NA	NA	75	79	70	2	94	72	NA	81	NA	1	NA	NA	NA	1	NA	21042	rest_1	2	171	11	0.103064	31.1090069930469	-0.606260608382265	-0.00344554340861334	46.4443865475708	0.13603585807471	-0.00159462601998663	74.6719051294257	-0.401747207984024	-0.00124066430712852	82.4657701024982	-0.475045423452482	-0.000827196068522314	9.28599136093473	-0.857268387702022	-0.0173401295779405	3.64497836251772	-0.625548674663056	-0.0476982535895086	2.67300002857182	-0.366687389771907	-0.0272335143649444
21044	5	1	7.74	0.91	1	NA	NA	77	81	83	2	89	93	NA	89	NA	1	0	NA	NA	1	NA	21044	rest_1	2	171	7	0.0604364	31.3653259640773	-0.137058512717189	-0.00318703731015007	50.9725829148827	0.125410047446334	-0.00190545100484682	87.0317397913937	0.182503886049169	-0.00122980376118672	89.6699026600653	-0.44863605773265	-0.000943877840578597	9.23452752171824	-0.452813757977816	-0.0163113396406315	5.12957783062781	-0.744029563727354	-0.0447198288026056	1.20778279621068	-0.943850590001984	-0.0113491057243729
21046	5	1	9.61	0.22	1	NA	NA	75	77	72	2	104	117	NA	111	NA	1	1	NA	NA	1	NA	21046	rest_1	2	171	1	0.0750559	33.4790274921242	0.630746832717919	-0.00257384174288367	50.8025260810978	0.235325436467814	-0.00150946847318818	85.7309652515539	0.22895864589557	-0.00118374371912721	91.2842402221314	-0.00781183039056854	-0.000852985818398955	8.96665915588814	1.35196452061543	-0.0120273717849262	5.23450917514258	0.398878260594054	-0.0338772636361925	3.11960613279449	-1.47397516383135	-0.0355262354259228
1000804	5	1	7.29	0.83	0	NA	2	40	41	41	2	112	103	NA	109	1	1	0	NA	NA	1	NA	1000804	rest_1	2	172	2	0.0671565	31.6880684177221	0.419957190969251	-0.00259243217549006	48.4094647343998	-0.164894641760171	-0.00156658045513496	90.3643809213411	-0.224548174249884	-0.00121429898054398	88.796084861363	0.172116420370367	-0.000878279321442352	8.9619201988466	1.86019982038973	-0.0110279181172348	4.96108739428082	0.81569696804018	-0.0300722529858729	3.63153812562824	0.0705341752815372	-0.0344727121525145
1023964	5	1	8.29	0.57	3	NA	2	60	56	48	2	115	125	NA	123	NA	1	0	NA	NA	1	1	1023964	rest_1	2	172	15	0.0757457	28.9125589696781	-0.433051368733086	-0.0033243877837868	41.9448927983648	0.496661723555501	-0.00175056859212465	68.5720697505245	-0.40718365046165	-0.00129121446729392	73.4179886776037	-0.10458968933462	-0.000902717403474351	7.91516654999697	0.299146146736121	-0.0143008358255454	4.03254152789669	-1.51004436510586	-0.0450531037124604	2.343379499461	0.0601806904302933	-0.0354828525371452
1057962	5	1	8.78	NA	1	NA	2	77	81	80	2	131	121	NA	129	1	1	NA	NA	NA	1	0	1057962	rest_1	2	172	2	0.0408717	28.0154407406721	-0.510538622116687	-0.00316949931155358	43.8572239834685	-0.64461358014926	-0.00179199799668057	77.9952729988479	-0.342154207053586	-0.00144958746168612	76.6260034200018	-0.490642477336894	-0.000893954195387269	5.54481056112392	-0.604601430460881	-0.0113028388175737	4.84546973678524	-1.14809240594169	-0.0446200919476203	3.53261524289544	0.00695656508116249	-0.0303375325722494
1099481	5	0	8.04	0.5	1	NA	2	86	82	85	2	109	120	NA	116	1	1	0	NA	NA	1	1	1099481	rest_1	2	172	6	0.0822453	29.6403777612567	0.0185795319162088	-0.00337904501996412	45.8076535707144	0.346187776092807	-0.00177379561651837	80.5182019560611	-0.550318049696039	-0.00137402507876239	82.1959224478426	-0.0508492706488126	-0.000959437574717261	5.34931184572471	-0.436986588274445	-0.0141963726926324	4.27061568816768	-0.250207370177022	-0.0416287765533438	3.72434038744602	-0.877576480342994	-0.0331669082251964
1127915	5	0	12.44	0.21	0	NA	2	42	43	44	2	117	126	NA	124	1	1	1	NA	NA	1	1	1127915	rest_1	2	172	0	0.0355733	31.8552298230934	-0.557331328933257	-0.00339989226008228	48.6964041725972	-0.391421863751775	-0.00205044803136199	84.1669510954358	-0.538958405131886	-0.00140258415699576	89.9932785643196	-0.533501877299687	-0.00106991208253081	8.05012068903669	1.1530984714212	-0.0156859672900641	4.61282718142347	-1.71853260271195	-0.048501034085251	2.78345237882253	-0.673253945625343	-0.0210283428210467
1187766	5	1	12.79	0.73	1	NA	2	64	52	70	2	109	134	NA	129	NA	1	0	NA	NA	1	0	1187766	rest_1	2	172	10	0.0904246	28.2885679118664	0.64309848230253	-0.0031185361243237	48.3893007742675	-0.028991706376488	-0.0018202508054079	81.9008771916344	8.08015976828957	-0.00119290590023618	87.4968518583216	0.322432639807483	-0.000954718129282229	6.15759555322073	0.24884878599154	-0.00938028229133066	3.29162088808547	-0.555747967549493	-0.0275447582130729	1.59774958119136	3.27347990743649	-0.013329377769223
1208795	5	0	9.57	0.26	3	Adjustment disorder with depressed mood	2	62	66	43	2	122	109	NA	118	NA	1	0	NA	NA	1	0	1208795	rest_1	2	172	0	0.0384503	27.3768254826185	0.0154411695370444	-0.00306125104013497	44.9291915650262	0.543169610462338	-0.00178762726300652	79.2359984772007	-0.101313544543688	-0.00142013866922445	82.7411293585716	-0.281781141842431	-0.00098384792887394	7.01033381414855	0.613040210445056	-0.011760916317861	4.08039012768624	-0.35668869174619	-0.0403123217804527	2.64525236536502	-0.0562232447472382	-0.0299406431169288
1283494	5	1	8.61	0.67	1	NA	2	64	69	65	2	106	106	NA	107	1	1	0	NA	NA	1	NA	1283494	rest_1	2	172	2	0.0598738	31.1259024447658	0.455669807846473	-0.00291779318111853	46.0196877827486	1.97438595748557	-0.00155265682347405	82.1451966114217	-0.175833779658423	-0.0012533609809501	81.4621642462762	1.26613286150527	-0.00076229959068896	8.37433686098201	-0.507103734909535	-0.0150109351749401	3.98281813156843	-0.96583420515772	-0.0368481190020322	2.29617497880202	0.0290053092441949	-0.0171172429798714
1320247	5	1	8.59	0.21	0	NA	2	43	41	48	2	131	108	NA	122	1	1	1	NA	NA	1	1	1320247	rest_1	2	172	0	0.0440239	30.9748910641928	0.248789603272181	-0.00296937872581896	45.9902953431885	-0.111790508414166	-0.00144756995330513	81.6773536520794	-0.203269254463426	-0.0011989532251381	84.3956455645708	-0.01742069902431	-0.00084216077292332	8.44376737866514	-0.524872071148731	-0.01501152390387	3.60744038044494	-0.140261112268001	-0.0377257676277038	2.25762627180521	0.152334373087538	-0.0156427364243613
1359325	5	1	10.76	0.56	0	NA	2	NA	NA	NA	2	131	135	NA	138	1	1	1	NA	NA	1	NA	1359325	rest_1	2	172	2	0.0635923	29.2338400600695	0.429026974923295	-0.0026753936518413	47.4575904017963	0.00888320711611135	-0.00161407724199815	80.0440259602303	0.700878238054127	-0.00108488965377932	84.4256663724178	0.217928040312704	-0.000798727993440709	8.10598163327613	-0.250221230100893	-0.0141015510300917	3.58439795089634	-0.949095867197751	-0.0386665885289792	2.42044213610646	-0.222147161585253	-0.0174046734572884
1435954	5	1	11.92	1	0	NA	2	45	44	43	2	102	119	NA	111	1	1	1	NA	NA	1	NA	1435954	rest_1	2	172	3	0.0739688	28.1283035062755	-0.0966312813662182	-0.00284492280648463	44.2870235069326	-0.364628097573853	-0.00163786211662029	72.6522867878642	0.0571635579839325	-0.00128543099252725	78.9710872532444	-0.103408091789368	-0.000890510922565025	7.37264489107764	0.222579927963233	-0.0110773689679884	3.72058594970861	-0.945522155356842	-0.0293002077510311	1.06016815557463	2.53320515343691	-0.0126569863808375
1471736	5	1	13.32	0.91	3	NA	2	63	63	52	2	106	91	NA	99	NA	1	1	NA	NA	1	1	1471736	rest_1	2	172	12	0.0984362	28.6714622730976	-0.421500088149117	-0.00305080321887203	46.0458247154457	-0.23056403556897	-0.00158960672301683	75.5610305068394	-0.43586988656733	-0.00123632066699054	81.2233738680426	0.0393165955120023	-0.000841721702845942	7.88225433716548	-0.522300255045389	-0.0153761747651828	3.84274966953229	-1.06565564463994	-0.0340311269554983	1.72048069721492	0.721475756150213	-0.0203666274910371
1497055	5	1	8.56	0.62	1	NA	2	77	76	87	2	126	119	NA	125	NA	0	0	NA	NA	0	1	1497055	rest_1	2	172	4	0.0784472	33.7647788260236	-0.538522625694245	-0.00307948161979091	49.477443532078	1.07066484258547	-0.00169116363632235	85.140997247015	-0.153668074769619	-0.00127532428314465	87.4477784098273	-0.185546304295745	-0.00091820942906036	9.43521364901878	0.32741323842455	-0.0142153109117358	3.89602313231785	-0.404789104585845	-0.0291926461769272	2.10110344571841	0.538693011206127	-0.0162693399621466
1511464	5	1	10.12	0.83	3	NA	2	71	74	62	2	110	104	NA	108	NA	1	1	NA	NA	1	NA	1511464	rest_1	2	172	5	0.0794863	30.606880478743	0.667679448258569	-0.00308459693305816	49.0118157232921	1.14264213775332	-0.00155245183858661	86.6363656510484	-0.157244882358887	-0.00116903209134827	86.7985400184026	0.272488629471921	-0.000783133997493629	6.9449765655482	-0.838734246468333	-0.0161569840267405	4.13924547138185	-0.708229061745363	-0.0379119384715707	2.95322912366948	-0.959519644296456	-0.026531982241146
1517240	5	1	10.06	0.47	1	LD, ODD	2	76	77	68	2	125	117	NA	125	NA	1	NA	NA	NA	1	0	1517240	rest_1	2	172	0	0.0385746	35.0246572852041	-0.730736313336136	-0.00350579798405647	53.3589267384217	-0.070790305750041	-0.00158659486025522	92.8432150355643	1.0318378777571	-0.000996379156170729	94.5499197824953	9.59040610981006	-0.000849007588735689	10.2718026629525	0.793973741976441	-0.0137120179001051	4.11187401143679	0.502722182817321	-0.0412127550194182	1.89357546712293	-0.435389135718228	-0.013326077799741
1700637	5	0	7.68	0.39	0	NA	2	43	42	43	2	93	100	NA	97	1	1	0	NA	NA	1	1	1700637	rest_1	2	172	2	0.0568208	32.4970959833385	1.18825080494562	-0.00247999760671956	50.9003342968004	0.4845492167825	-0.0013150998228316	88.1031668300424	0.505391654771247	-0.00107008981538854	92.2138569729242	0.628151144307956	-0.000792150372559144	9.53899317224014	-0.572058631007405	-0.0167281170257723	4.60514594278366	-0.943648858518143	-0.0389923722372573	2.72003140937947	1.00514662328087	-0.023507943297363
1737393	5	1	11.24	NA	0	NA	2	42	41	41	2	126	128	NA	130	1	1	1	NA	NA	1	1	1737393	rest_1	2	172	0	0.0422502	28.5952659018262	-0.0309057379502411	-0.00350031538866752	44.2185109589409	-0.278952888669205	-0.00191610537523579	82.1212923987667	6.27471625466909	-0.0012725358265997	81.5390749273237	0.0177588592449776	-0.000923969524091918	6.51885606551408	0.716145862865668	-0.014172469887768	4.02276064803551	0.200259701107211	-0.0516916831500028	1.58610558642824	-1.63064356984366	-0.0195232678330529
1740607	5	0	10.26	0.65	3	NA	2	84	80	67	2	108	128	NA	119	1	1	1	NA	NA	1	1	1740607	rest_1	2	172	0	0.0339509	28.8975905288895	-0.117837905210104	-0.00330336347486106	43.1173800992894	-0.00126603784292501	-0.00170461960114627	82.196341112585	0.104584090338269	-0.0010861297763329	78.0361519816454	0.653780501326951	-0.000855659423371519	6.31246717216068	-0.173306934828248	-0.0116826469950544	3.59999482679078	-0.269180518199406	-0.0387715871313303	2.64692624092415	0.791268833590709	-0.033391063676528
1780174	5	1	11.18	0.52	1	ODD (Agression)	2	60	61	66	2	96	118	NA	107	1	1	1	NA	NA	1	1	1780174	rest_1	2	172	2	0.0523982	32.3522480763765	0.290214083806473	-0.00309851760881883	50.9268070612588	0.0971019108740254	-0.00182591288661038	96.4991147421672	0.669652982905873	-0.00116424981999521	95.9648141102521	-0.249607925721356	-0.000995353098295727	8.84027369033591	-0.780035216849369	-0.0164498542770832	3.73783987457731	-0.0112205239768532	-0.0355800983600888	2.37310243176525	-1.27462225859696	-0.0282987831635696
1854959	5	0	12.99	0.5	0	NA	2	54	54	59	2	112	96	NA	105	1	1	0	NA	NA	1	1	1854959	rest_1	2	172	4	0.0825306	32.8452944747138	-0.204797822404028	-0.00336195660254528	49.9712503315942	0.188584638457388	-0.00174138511516179	85.2213183375429	0.132576990656148	-0.00120008445718716	90.3162509757274	-0.219223684805643	-0.000902010336803594	6.32399664023436	-0.354784301673141	-0.0116937286237225	4.79627065705006	-1.49335140058596	-0.0537170881164589	4.70937627543261	0.330357455727023	-0.0308770428662412
1875084	5	0	7.17	0.71	0	NA	2	45	44	43	2	85	94	NA	90	1	1	NA	NA	NA	1	NA	1875084	rest_1	2	172	5	0.0749034	30.1915673525073	-0.217505516393836	-0.0028341474994835	46.4548241563112	0.63103450431687	-0.00179335125446215	70.9717054742838	-0.090495471330406	-0.00125299030942159	81.6954092781329	-0.107891683998117	-0.000897943680869619	7.68119228713488	-0.443960118113901	-0.0126105119049247	3.73116199789802	-0.947187132931578	-0.0372377881199344	2.44694521007919	-1.61822605370282	-0.0286954221364349
1884448	5	1	8.91	0.19	0	NA	2	40	40	41	2	91	109	NA	100	1	1	1	NA	NA	1	0	1884448	rest_1	2	172	5	0.0580049	29.6674389641381	2.25232572063319	-0.00292162593799282	49.9025127954055	0.797521250435643	-0.00175789923204292	84.0609696995166	0.0727683880494063	-0.00111209411126635	89.9804698903972	0.163935146653371	-0.000957436054052278	7.01532883994365	0.148939260388597	-0.0108208678928581	3.77928638836637	-1.05635982419767	-0.0384603530258219	2.13120401610858	-0.769964225293771	-0.0162661305917714
1918630	5	1	7.55	0.29	1	NA	2	69	64	65	2	115	129	NA	125	NA	1	0	NA	NA	1	NA	1918630	rest_1	2	172	4	0.0636462	25.5952598283054	0.571827671286562	-0.00270582339995505	42.9822736329051	-0.0679865705604077	-0.00169787278269352	85.5496272997536	-0.12545097189695	-0.00125515770883156	79.8493138751896	0.566947610172457	-0.000879498318797779	6.25918754623601	0.133056232939815	-0.010017197030956	3.54733794197053	-0.0387832867471558	-0.035874178972033	2.61902576208815	-0.524106530170218	-0.02104149668132
1934623	5	0	8.45	0.91	0	NA	2	42	42	45	2	111	112	NA	114	1	1	1	NA	NA	1	1	1934623	rest_1	2	172	0	0.0349705	31.8832941513548	0.433459791304265	-0.00267598021773022	51.2561760203265	0.136569556239877	-0.00190987010821778	86.4870857001919	0.0130772471265197	-0.00119914963448104	91.9328099537563	0.031710061862237	-0.000905339231422118	8.01278706297786	-0.456573822215545	-0.0135821270056571	4.65433688491925	-0.0430943024786039	-0.0381483557013629	2.8972236559352	0.0522111910875447	-0.0305320833830332
1992284	5	1	7.26	0.13	1	NA	2	74	68	82	2	120	106	NA	115	NA	1	1	NA	NA	1	1	1992284	rest_1	2	172	3	0.0653049	32.3636935018051	-0.301969288294031	-0.00341916755334439	52.4162328991424	-0.174315916533873	-0.00180673967274416	89.0971306453794	-0.181309895725007	-0.00134083898764584	92.5816320063519	-0.0623956982527982	-0.000949194582232124	7.20434153237665	-0.829604327770849	-0.0131803878390725	4.81255038117415	-1.24908689403529	-0.0435150087482533	1.79004298574467	4.88598946351715	-0.023249845623512
1995121	5	1	11.43	1	0	NA	2	41	40	46	2	130	119	NA	127	1	1	NA	NA	NA	1	NA	1995121	rest_1	2	172	0	0.0372408	31.8870577666918	0.25784953318195	-0.00358985250705773	50.213410315109	0.684945576090354	-0.00185253654223862	88.8550246440021	0.187754185242972	-0.0012417800596593	92.6413898767983	-0.154173083851248	-0.000932507308004479	7.52396777331166	0.575816511333575	-0.01503547206229	4.70729458813415	-0.520075060112227	-0.0398687778067015	2.19853498751808	-0.897917003877703	-0.0176967873366578
2030383	5	1	13.56	0.31	1	NA	2	55	51	63	2	141	114	NA	131	NA	1	0	NA	NA	1	1	2030383	rest_1	2	172	5	0.0712382	28.0861961797775	0.228627984414186	-0.00294589048635676	43.9090619238938	0.477483432862401	-0.00160599504424722	76.1774667538101	-0.353167175794415	-0.00119546164426883	77.4030766283002	0.273714900877525	-0.000788406774791485	6.81727424033236	-0.0241795561780682	-0.0106574030165466	4.43913833959678	-0.119252886054882	-0.0426663273391007	1.91188929235748	0.929481854053707	-0.0204182725877603
2107638	5	1	10.41	0.91	1	NA	2	75	74	72	2	109	106	NA	109	2	1	0	NA	NA	1	NA	2107638	rest_1	2	172	16	0.128282	28.931802910099	-0.427583431516724	-0.00343139438736654	47.2914009530724	-0.598392268266609	-0.00189029753966271	77.4130434466276	-0.491244886525533	-0.0014131467150962	81.5311083194499	-0.22251254730397	-0.000906361371702208	8.13774882526282	-0.762298351048755	-0.0184902104630983	4.49335541507045	-1.42149403632331	-0.0445770989252529	1.49873454915429	0.309459628355322	-0.0132959907916005
2230510	5	1	9.17	0.58	1	specific phobia	2	72	71	79	2	98	93	NA	95	NA	0	1	NA	NA	1	NA	2230510	rest_1	2	172	11	0.122257	22.2874143329455	-0.28886023394371	-0.00292302461917196	37.0512855567013	-0.385340551096909	-0.0015758601840525	64.6276678723816	-0.21492661897787	-0.00123689249211779	67.9874691132089	0.250382323037643	-0.000883107372910235	6.76529009009286	-0.520104706510375	-0.0130073326652827	3.49029671785075	1.39557908279852	-0.0443198250463625	0.839764179448858	-0.894377375874916	-0.00768277035647805
2260910	5	1	12.07	0.11	1	Dysthymic disorder; Specific phobia	2	56	62	52	2	108	88	NA	98	NA	1	1	NA	NA	1	1	2260910	rest_1	2	172	11	0.0933041	27.1507281294739	0.359642440182683	-0.00301793697540359	42.4014429732568	-0.294060183954272	-0.0015592251866739	74.1730593328167	0.0971310480514487	-0.00117999604926067	78.8016285203515	0.185378102375024	-0.000860731912943777	6.76536243920064	-1.04811699891235	-0.0137418634893157	4.46266454474193	0.0263396145699821	-0.0353255710097692	2.62113902310676	-1.29173739865862	-0.0301818371687488
2306976	5	1	11.53	0.91	1	subthreshold anxiety	2	65	64	68	2	115	104	NA	111	NA	1	1	NA	NA	NA	NA	2306976	rest_1	2	172	0	0.0400123	34.1390686911999	0.684611765165307	-0.00309919118794583	49.2546512214684	1.15556397520401	-0.00171733751591579	86.4599516326078	-0.254129038267797	-0.00125323957546115	89.9641395517167	-0.250444365653605	-0.000980597961869804	8.63730324975915	-0.575155274360171	-0.0152521810054398	5.46470730650992	-0.802477959786808	-0.0453861342573065	3.6370060238252	-0.452820595937015	-0.0318012836607595
2497695	5	1	11.61	0.6	1	NA	2	82	80	79	2	107	123	NA	116	NA	1	1	NA	NA	1	NA	2497695	rest_1	2	172	0	0.0356659	33.0270313664776	-0.263351520034632	-0.00303129475346294	52.9191253937597	0.361953097068981	-0.00165283030286816	88.4961027414344	0.410113556071615	-0.00109313212289574	91.1438803924398	0.493955860502685	-0.000858604134494305	8.10010660795987	0.282485820808207	-0.0156329855018674	4.87620497836857	-0.692433118212925	-0.036016774447615	2.82271858613715	-0.285104821727522	-0.0277566698321406
2570769	5	1	13.49	1	1	dyslexia; dysgraphia	2	75	70	66	2	88	82	NA	84	2	1	1	NA	NA	1	1	2570769	rest_1	2	172	4	0.0485837	31.516529937956	0.192406485249565	-0.00322880661826423	52.3029180098433	-0.180944541970938	-0.00186278345227589	86.9764664144704	-0.0466061923187757	-0.00119783177823239	93.037740455437	0.0420600403705365	-0.000919888475093863	9.55659426134448	-0.57237739292633	-0.0170678774289818	5.17827977305433	-1.22136917688726	-0.0470159059613579	1.9771466982996	-1.0778964024482	-0.0177019707884436
2682736	5	1	10.78	1	1	ODD	2	69	73	74	2	106	107	NA	107	2	1	0	NA	NA	1	1	2682736	rest_1	2	172	0	0.0600983	31.3207871682154	-0.561845910631263	-0.00330318761559365	45.6400265140963	-0.485102601620646	-0.00181321966847371	78.6026378394284	0.339648425751468	-0.001274792712528	84.6879098909345	-0.500970390067831	-0.000929478557648174	7.31785217017803	0.0779997620767627	-0.0135783940507392	4.01603122927453	-0.808591376117783	-0.0351979459979182	3.30763112202757	-0.445953164935505	-0.0312294374979335
2730704	5	0	10.21	0.91	0	NA	2	55	49	57	2	107	83	NA	94	1	1	1	NA	NA	1	1	2730704	rest_1	2	172	0	0.0661559	27.7505964517718	1.38446968124023	-0.00301599477263825	41.1020261965813	2.84554643713117	-0.00142439338991306	67.9492601610797	0.0472591862213911	-0.00123975806537128	74.9040505081254	2.34261437361751	-0.000802558368084173	7.79809262340942	-0.322569406917068	-0.0165501161744441	3.49550378169102	3.51203559769717	-0.0309465811858714	1.47933453614749	-0.592128160676714	-0.0147908835443852
2735617	5	1	11.42	0.83	0	some subclinical inattentive symptoms; and anxiety regarding cockroaches	2	45	49	43	2	122	126	NA	127	1	1	0	NA	NA	1	NA	2735617	rest_1	2	172	9	0.0961884	27.7860242472193	2.01741637677937	-0.00274849658521179	45.6716111224044	-0.0471511879781081	-0.00164887688325172	86.8928391312743	0.023472131776626	-0.0011828803877012	84.9647378342915	-0.158819685564348	-0.000860895997436677	7.05559704510432	-0.725613483850819	-0.0131995695767777	4.27587989259069	-1.31681722737153	-0.0406302931458912	2.14428307911999	-1.48306360794674	-0.0274413771926021
2741068	5	1	8.53	0.82	1	subthreshold anxiety	2	76	78	72	2	118	107	NA	114	NA	1	0	NA	NA	1	NA	2741068	rest_1	2	172	1	0.0629506	26.9944728179378	0.248468902288287	-0.00282465034157947	46.6162312683906	0.20026947934794	-0.00160747861547687	79.4047727393972	0.248241631018153	-0.00116511117141294	83.1698752412656	-0.426028138208368	-0.000886799107477941	8.10148554603807	-0.907839682264465	-0.0164053944746339	4.65770535778263	0.896753571255079	-0.0456297199955606	2.03473146026857	0.263723215951435	-0.0134273979931021
2773205	5	0	8.38	0.64	3	NA	2	83	90	65	2	98	120	NA	109	2	1	NA	NA	NA	1	1	2773205	rest_1	2	172	23	0.132705	30.2969900459574	0.270640801887862	-0.0027169518823481	47.5008249442423	0.226900217246791	-0.00159063851476964	81.7337673775735	10.2498453781971	-0.00111253720867864	88.4603547544587	13.3819719394792	-0.000911075774399639	8.48949363112477	-1.23911911381887	-0.0185522609638628	4.32478020403396	-0.476095381462103	-0.0369658819819808	3.00090829247038	-1.05531338403435	-0.0310685659299623
2821683	5	1	10.69	0.68	3	NA	2	73	73	58	2	123	137	NA	134	NA	1	0	NA	NA	1	1	2821683	rest_1	2	172	9	0.0639029	26.55002257129	0.837498377036451	-0.00270957122115332	43.4286216875126	0.512806680219378	-0.00148603301295009	75.8845537312583	0.249561675990563	-0.00129232258156146	78.2626419377579	-0.270274454325935	-0.000896572695751293	7.06045056436688	-0.046857336696712	-0.0137313218856828	3.66630020709535	0.349755755135297	-0.0237540591140577	1.70906631005894	-0.396894320984379	-0.0227225918767756
2854839	5	0	9.17	0.45	3	NA	2	71	76	50	2	116	126	NA	124	NA	1	1	NA	NA	1	1	2854839	rest_1	2	172	5	0.0608897	23.0059797775809	1.03545194205893	-0.00272429687176284	38.7848914212002	1.48428118712426	-0.00163744178215575	70.8038713981789	0.0264416628467212	-0.0012903439793017	70.071648931127	0.385165140445946	-0.00087074870130662	5.61479511508928	-0.888262857670009	-0.0117966002807603	3.28158170736319	-0.942928224480666	-0.03480552927704	1.45667989306709	-0.785409812451716	-0.0113080574616937
2907383	5	0	12.24	0.54	0	NA	2	47	47	43	2	111	105	NA	109	1	0	1	NA	NA	1	1	2907383	rest_1	2	172	59	0.286987	20.1900577905718	-0.23204949520738	-0.00286811951418634	31.8354062504689	1.22217877985763	-0.0014032893665055	58.5894335422206	0.885550759411492	-0.00101032173839736	59.632558522175	0.518421911139341	-0.000738890786697167	5.92750907055382	-0.851689844488947	-0.017869867686894	3.63189641317146	-0.664043746553701	-0.0404694869579715	1.75618702492067	0.179851978028881	-0.0187498292180949
2950672	5	1	11.28	1	1	NA	2	58	65	56	2	99	95	NA	97	NA	1	0	NA	NA	1	NA	2950672	rest_1	2	172	3	0.0667059	25.0998464160866	-0.345038134036817	-0.00249871110993981	42.8395531231978	-0.112180261069442	-0.00152693295408247	77.037695820396	0.549600297501591	-0.00117747370255193	77.9208145370936	-0.247202826838631	-0.000817514265168609	7.24589303845315	-0.552615340732101	-0.0127091203812439	4.09266530103011	-0.97752059695876	-0.0342001909024225	1.49234396290839	-0.854331524334154	-0.013533917002133
2983819	5	0	12.28	0.68	3	Central Auditory Processing Disorder (by history); MDD in remission; r/o GAD; Anxiety disorder NOS; Dysthymia; Depression NOS	2	90	90	80	2	108	103	NA	107	NA	1	1	NA	NA	1	NA	2983819	rest_1	2	172	1	0.0906759	27.9990270019968	-0.212572071853284	-0.00283933779704767	46.1770766087895	-0.0958082994312841	-0.00160086687105931	82.955940849217	0.154565579171394	-0.00112557426465151	84.0511552803832	0.301962178431519	-0.000841928663552156	7.304413309482	0.0818659602043934	-0.0140905820212333	3.03600587806735	-0.215891746006788	-0.0291588259538117	1.91892558015076	-0.454585674505437	-0.0138455081655641
2991307	5	1	8.3	0.77	0	NA	2	40	40	41	2	115	117	NA	118	1	1	0	NA	NA	1	1	2991307	rest_1	2	172	0	0.0304179	28.672770240211	0.160712691552351	-0.00308704361985847	44.674759647078	0.323596174545343	-0.00164225589297313	82.3887898498935	-0.117751476002462	-0.00122818878207188	82.2797277860696	-0.41618222284348	-0.000849700936326658	8.52514166124792	-0.153694492326362	-0.0146443089204075	4.32303319076729	-1.20359561545139	-0.0470785109248372	1.82210044741937	-0.764360842668124	-0.0153172038801789
2996531	5	1	12.62	0.83	3	mild anxiety and depressive sx	2	72	72	72	2	137	119	NA	132	NA	1	1	NA	NA	1	1	2996531	rest_1	2	172	0	0.0714631	32.4364290356202	-0.264222758790034	-0.00291550828474239	47.9433316063173	0.141894613745019	-0.00152308370403028	86.049230111346	0.298835129743257	-0.00112843477326876	86.5506192200734	0.69446821163928	-0.000823132571651103	8.45029282660794	-0.350412468067194	-0.016316026210918	5.1846424109391	-1.19212236393397	-0.0439782581076488	3.81741375887337	-0.503950726155607	-0.0290293838402273
3011311	5	0	11.56	0.75	0	NA	2	47	44	43	2	115	91	NA	103	1	1	1	NA	NA	1	1	3011311	rest_1	2	172	0	0.0414353	38.4790651749906	0.157324270468397	-0.00304957253752193	57.9447958175576	-0.0689226654930226	-0.00179950829662107	94.1804809518056	0.198143582734972	-0.00112228956315087	104.137244512009	-0.28892013449375	-0.000926061830770528	9.70645181455899	0.588610698811953	-0.0144851034998774	5.02976372032004	-0.968276231938313	-0.0390412258581151	3.72611530198265	0.892414676256763	-0.0221415436481239
3163200	5	1	11.91	1	0	NA	2	49	50	46	2	120	117	NA	121	1	1	0	NA	NA	1	1	3163200	rest_1	2	172	0	0.0428131	31.4660121437018	-0.26051240406424	-0.00387523653407712	51.8428342733255	-0.683199242551709	-0.00206037366905402	96.6927735507994	0.465666549622141	-0.00115468215298817	97.7682913074943	-0.395001407998119	-0.00102531324298932	8.89100449919275	0.565962692599476	-0.0125552364457372	4.79274823133996	-0.735693638168562	-0.0344840239789978	2.06605331631534	-1.54392430198947	-0.0216662063255636
3174224	5	1	8.49	0.95	1	past major depressive episode	2	79	83	76	2	109	88	NA	99	NA	1	NA	NA	NA	1	1	3174224	rest_1	2	172	0	0.0493693	31.082656792623	0.050237557635163	-0.00273185132963862	51.4376231663513	-0.479232838144605	-0.00167024456518039	81.6905064478025	-0.327950825712644	-0.00122070464014477	92.7965585520929	-0.245849929530098	-0.000855703212517953	8.34560117451894	-0.194720345430759	-0.0143386860620759	3.80752016991449	-0.678037984590909	-0.045302190284039	4.31599798850309	-0.613454832630314	-0.0317612489950123
3235580	5	0	8.61	0.44	1	anxiety disorder NOS	2	66	80	69	2	123	107	NA	117	NA	1	0	NA	NA	1	1	3235580	rest_1	2	172	0	0.0719865	24.5594348170977	-0.648899479517477	-0.00316742748032429	43.5090818240855	-0.320867951292667	-0.00170262636985864	76.6273166741629	-0.355771947267467	-0.00134393262079308	74.9815172076176	0.471320869043789	-0.000859675452495146	6.94070600124271	-0.649861919362055	-0.0157407042982926	3.89719612974498	-1.29684884819612	-0.0359044377612855	0.698983909919585	0.557926138842644	-0.00672668737173341
3243657	5	0	8.56	0.46	0	NA	2	41	45	41	2	100	99	NA	99	1	1	1	NA	NA	1	NA	3243657	rest_1	2	172	10	0.0736492	31.0058525979176	-0.0674887432420213	-0.00326065613001475	47.0894633509094	0.483706085304284	-0.00167087759271509	85.3032354635614	0.136426790322274	-0.00117053930294952	86.2304130337187	0.150456287212912	-0.000894800103134401	10.0033312781355	1.27870714582318	-0.0128105865253298	4.48372353979968	-0.536743649205553	-0.0326011639148161	1.44174290047814	-0.643500591670815	-0.0111163742711088
3349205	5	0	10.21	0.2	3	subthreshold anxiety	2	75	68	63	2	104	97	NA	100	1	1	0	NA	NA	1	1	3349205	rest_1	2	172	16	0.125698	33.1042879749583	0.127636684999062	-0.00268195963599801	53.3677734487698	0.422058704215624	-0.00162534649148419	95.2151200158522	1.74601306136698	-0.000925601977632178	92.5957234091049	0.583823515299294	-0.000805120330760885	8.8619271368668	-0.67869562186903	-0.0162043555873715	5.18165321431743	0.0137948748833852	-0.0350255356077162	3.47659215829889	-0.711328779649666	-0.0265733833175048
3349423	5	1	12.59	0.82	0	NA	2	42	46	43	2	121	120	NA	124	1	1	1	NA	NA	1	1	3349423	rest_1	2	172	0	0.0398283	31.0336847204022	0.576590339709391	-0.00318183573142413	48.8466816206547	0.267457385036618	-0.00143876455656984	91.5592820900183	0.928027408385117	-0.00108654378520996	88.6054021605743	0.129301067127281	-0.000797705366579261	8.63883956452997	-0.216600734953971	-0.0142172219016669	4.23029423233076	-1.1300570955417	-0.0437784050052854	2.49704607822481	0.263319262090804	-0.016238699541839
3433846	5	1	10.36	0.82	1	Tics	2	64	65	60	2	107	97	NA	102	1	1	1	NA	NA	1	NA	3433846	rest_1	2	172	34	0.16169	27.242236015904	-0.210279634922036	-0.00287941164196781	42.7284183739045	0.464588896206795	-0.00166251132343948	74.4762275141028	0.704400187796215	-0.0011239588726816	75.4910785506707	0.395158356430231	-0.000799114346214441	7.61942187132909	-0.434399017413413	-0.0128440829566462	3.6077881887012	-0.390539797567938	-0.0345875814789985	2.33433392680954	0.570927439255385	-0.0144498090091651
3441455	5	1	9.26	1	3	NA	2	63	61	54	2	135	116	NA	128	1	0	0	NA	NA	0	0	3441455	rest_1	2	172	0	0.0514812	22.8076984454199	0.789018963076152	-0.00294880698205848	36.6810467984567	-0.499629936244708	-0.00154022126895455	72.9131587104629	-0.471995962439296	-0.00128365526365931	68.5406494697904	0.429109494799991	-0.000820855668943281	5.71309592694095	-0.734080785609963	-0.0120001475478235	3.4807679144293	-1.18745553633814	-0.0367468188834173	1.25699400920157	-0.00355602354054829	-0.0127788138158004
3457975	5	0	7.86	0.82	1	NA	2	86	84	73	2	123	126	NA	128	NA	1	1	NA	NA	1	1	3457975	rest_1	2	172	0	0.0363197	26.1051623640913	0.522262151470831	-0.00312232738271588	42.1215021253755	-0.272725777637257	-0.00169148754762146	75.6056610297537	-0.222837173988994	-0.0011857257421596	75.7245311881892	0.0900531169264225	-0.000907338988055611	6.45983413770792	1.66381713090413	-0.0145334503113069	4.42700848045629	-1.08390269989589	-0.0530993316408547	2.17966566673926	2.68177286760886	-0.0273827987504395
3518345	5	0	7.67	0.67	0	NA	2	45	44	47	2	119	126	NA	124	1	1	0	NA	NA	1	NA	3518345	rest_1	2	172	27	0.166272	31.7903549723557	0.266505640171034	-0.00306645440428788	49.9721150008752	0.0791127039809054	-0.00154757108192484	82.2324000681002	0.257348796706906	-0.00112635910380422	87.4589668067339	0.486243765471628	-0.000818484757703992	8.37135373231373	0.244624243937511	-0.0138042790038376	4.21825210333874	-1.04564125914443	-0.0445164362945699	3.23082601233529	-0.982167422513589	-0.0347579173302477
3542588	5	0	8.05	1	1	NA	2	74	80	63	2	98	94	NA	107	1	0	1	NA	NA	1	1	3542588	rest_1	2	172	16	0.112991	29.9534604815064	-0.740901299471994	-0.00341890764988004	44.31258744924	-0.383215396198435	-0.00179688933979427	70.049061514944	-0.252258228719483	-0.00127376892555634	79.0007625054381	-0.293519731779552	-0.000937267434470384	7.27115495207716	-0.342935808286014	-0.012531203402659	4.39377785916054	-1.08811512194914	-0.0411506888224018	1.66835283473865	-1.37514509310456	-0.0169838897073899
3601861	5	0	9.24	0.39	1	NA	2	82	79	90	2	99	82	NA	88	NA	0	NA	NA	NA	1	NA	3601861	rest_1	2	172	0	0.0476765	24.2349955825414	0.185441989059095	-0.00292650732931155	39.4568110603185	1.57446520048314	-0.00152192929621598	73.9089520110998	-0.0909173659863778	-0.00117465582006596	75.9137529429043	-0.215536846873172	-0.000895912561631258	5.7197050003872	-0.029977331160588	-0.0134025387237484	3.17403504669148	-1.22379772169539	-0.0303940270248669	1.48260372806026	3.26763536028597	-0.00676071468878366
3619797	5	1	7.49	0.16	1	NA	2	74	73	71	2	106	100	NA	103	1	0	1	NA	NA	1	1	3619797	rest_1	2	172	36	0.184704	24.8348372122452	0.734498912327012	-0.00278984057737544	38.7959036220798	0.454263014142749	-0.00138498024742491	70.2568783606785	0.358432708687733	-0.00108460630751498	72.7947382395701	0.672200992045425	-0.000873401416437252	6.47930189503998	0.333129285289874	-0.0105190520584079	3.60730022597296	-1.2602083780154	-0.0346771878197925	1.52507029996981	0.0922110954085773	-0.014532810335155
3650634	5	0	13.25	0.91	0	NA	2	42	43	44	2	99	101	NA	100	1	1	1	NA	NA	1	1	3650634	rest_1	2	172	0	0.0297096	33.1667596356204	-0.186978843092307	-0.00332321491375193	51.7735574511527	-0.219804458681776	-0.00185496970513795	88.0416823017348	-0.169222261761802	-0.00124456177040829	95.4728628929919	-0.501762727780775	-0.00100986638644846	9.04395012104071	-0.55285715700947	-0.0176745986232128	3.68392407226359	-1.26768588351686	-0.0406896138090116	3.46454028798899	-1.04663267555599	-0.0307050628164645
3653737	5	1	9.38	0.24	1	NA	2	63	61	66	2	106	104	NA	106	NA	1	0	NA	NA	1	1	3653737	rest_1	2	172	13	0.10286	31.7698695067824	-0.0321229441545374	-0.00332785793773084	45.9489177009726	-0.0595851278886417	-0.00162998091551488	82.6290196323091	-0.323964070678538	-0.00138915746077081	86.3174733718272	-0.117266471724544	-0.000918359646630743	7.76418640087751	-0.436315218960601	-0.0147320871261567	4.81440399025144	-0.0879669585869771	-0.0549545119344645	3.98934892127079	-1.50964183992049	-0.0522051026295629
3679455	5	1	11.97	1	1	ODD sx	2	73	68	81	2	114	89	NA	102	1	1	0	NA	NA	1	1	3679455	rest_1	2	172	5	0.0816788	34.3617783641407	-0.196813672048849	-0.00262723050756178	55.6797735228033	0.469314569656753	-0.00136134686926487	92.5472305984253	0.838865462312763	-0.00108382523202092	94.5898907154869	0.683824987626073	-0.00077896920222197	8.96571297888666	-0.910793684138855	-0.0186694547006025	4.87113151783859	-0.86702151377439	-0.0387832297250988	4.44753853005284	0.824539883918419	-0.0254384090283974
3845761	5	1	8.19	0.29	0	NA	2	40	40	43	2	117	102	NA	110	1	1	0	NA	NA	1	NA	3845761	rest_1	2	172	1	0.0582834	32.6514836702817	-0.249172612232404	-0.0030081876976067	49.8852227032097	-0.432699823849528	-0.00158530570215045	87.9334589641529	0.294689590272936	-0.00118553687805406	87.7551002035181	-0.0747144855222532	-0.00082085293579349	9.66889022870826	0.834668576368846	-0.0136992361828083	4.95476070919802	0.425796614135773	-0.030070204430893	2.02706210437793	-0.393561257756976	-0.020501607973885
3999344	5	0	9.27	0.33	0	NA	2	45	48	65	2	134	98	NA	116	1	0	NA	NA	NA	1	NA	3999344	rest_1	2	172	8	0.0885835	30.2399762817772	-0.550470817109727	-0.00266761872287078	49.0856831645348	-0.311045319060556	-0.0015459492249919	83.5750529423979	0.491586542582764	-0.00102916424089445	86.7745333355706	-0.180005940532766	-0.000752205759649998	7.49707226108394	-0.560769942546872	-0.0138602474153123	3.8213367978897	-0.737399799010807	-0.0441862094917848	2.560986585656	-0.688269056922544	-0.0255789269005542
4060823	5	1	11.8	0.86	3	Reading Disorder	2	65	76	52	2	85	107	NA	95	2	1	1	NA	NA	1	1	4060823	rest_1	2	172	0	0.047112	28.7488260301375	-0.252495328432615	-0.00293138754697216	45.5920452963071	-0.0791118483864266	-0.00159023543253287	81.183389618859	-0.0740562895098864	-0.00127999832750049	81.3422073173765	0.203379932165182	-0.000854855871731779	8.5136490386407	0.485802260884704	-0.0173574141810492	3.94370987516478	-0.41074444610702	-0.027781981540689	1.6351860210844	-0.531879066775107	-0.014651000401446
4079254	5	1	10.19	0.8	0	NA	2	43	45	43	2	119	106	NA	115	1	1	1	NA	NA	1	1	4079254	rest_1	2	172	0	0.0475463	33.5906451017011	-0.400085118419063	-0.00352715413796319	53.5904211966409	0.0399343741015872	-0.00171962967270447	88.451210361222	-0.286619851763064	-0.00127244559283781	97.15487929791	-0.608177777031688	-0.000953979468964582	8.9158489664979	-0.999089369904969	-0.0172906644117432	4.66560650987813	-0.12209865857294	-0.0341065026195872	2.24588942210496	0.4322190763609	-0.0223070005867447
4084645	5	0	7.63	0.16	0	NA	2	42	46	50	2	110	108	NA	111	1	0	1	NA	NA	1	1	4084645	rest_1	2	172	14	0.114996	30.5657753472737	-0.651683402127196	-0.00338237742523366	47.9293048798627	-0.497617966566892	-0.001684366481647	81.2627484183676	0.496919197377494	-0.00114976129494622	85.3877563534291	0.206258537058597	-0.000933139177447222	7.06052013293197	-1.01960436684955	-0.0138502153624283	4.44548727146777	-0.923033217642507	-0.0361472666922445	1.82996391817102	-0.708169266013443	-0.019502562294078
4095229	5	1	9.32	0.82	1	NA	2	60	64	58	2	99	92	NA	95	1	0	0	NA	NA	1	1	4095229	rest_1	2	172	9	0.105061	33.5472391727266	0.405097197017595	-0.00256010017737354	52.7391859901421	0.150753849528091	-0.00170192114151155	84.2225963021573	0.222707439488175	-0.00112976941313207	93.5223672628903	-0.184996599439599	-0.00083101401667779	8.88136413367916	0.999425723528813	-0.0136470965377273	5.11427145908645	-1.12352563261225	-0.0436496602750327	3.30713795792221	0.682813746673372	-0.0200392251476023
4116166	5	0	10.81	0.46	1	NA	2	72	60	86	2	122	93	NA	108	1	1	1	NA	NA	1	1	4116166	rest_1	2	172	0	0.0384303	32.5048468484773	-0.201352761856088	-0.00315255068966088	48.2834054541741	-0.109090432852226	-0.00149985116966501	77.999932113771	-0.154563237483608	-0.00117566557126095	85.0865014582874	0.924943548070292	-0.000812476099720641	7.73649164616998	0.768934494345724	-0.0144483278468806	4.73607661557555	0.150563940141207	-0.035180738829793	2.46588221142136	-1.49881732252841	-0.0288462393428518
4154672	5	1	9.23	0.77	1	NA	2	76	73	74	2	118	117	NA	119	NA	0	1	NA	NA	1	NA	4154672	rest_1	2	172	6	0.0833442	27.1845938867469	-0.0402892429457773	-0.00346594988584737	46.1477625160986	-0.0856230289023761	-0.00179924665959529	78.6396907678454	-0.53444928393046	-0.00132386931222561	83.5131818666893	0.219471271486086	-0.000887109679102257	8.32214643171749	0.0686368641652422	-0.0151496437521604	3.07056506660076	-0.845763765280455	-0.0260746944378454	1.15684072352827	0.666934208486982	-0.0112693793970028
4164316	5	1	10.69	0.29	0	NA	2	42	40	44	2	92	72	NA	80	1	1	0	NA	NA	1	NA	4164316	rest_1	2	172	2	0.0394027	35.7812620292175	0.288104426315901	-0.00285382146057432	53.3360505620251	1.22876475314719	-0.00149312818587896	87.3182735557737	0.680704284898418	-0.00100632522480662	93.8070979459053	-0.170679942356018	-0.000812960073731955	9.4941296727651	0.0782735420161549	-0.0162147870949821	5.42180252323629	-0.255451506727858	-0.0417055744953196	3.47900437906129	-0.224332309262646	-0.0246861556205767
4187857	5	1	13.28	0.82	1	NA	2	62	55	54	2	105	111	NA	109	2	1	0	NA	NA	1	NA	4187857	rest_1	2	172	0	0.0386864	30.6608982648523	1.50897655762303	-0.00322308611270429	48.7323847661793	-0.16444014297532	-0.00155945607927236	89.2472774335543	0.13088068515557	-0.00118306412095157	89.7213869643364	0.0524450861283836	-0.000854543111954054	7.12436579182438	-0.395519652311753	-0.0130184823628699	4.46453018851296	-0.512260710598052	-0.0324911301422058	3.27831713331742	-1.07443912704755	-0.0434496792021484
4562206	5	0	7.91	0.4	0	NA	2	42	42	47	2	112	104	NA	109	1	1	NA	NA	NA	1	NA	4562206	rest_1	2	172	15	0.109776	30.308978480717	-0.555816461830353	-0.00343282810187235	47.7275687029662	0.656277780143143	-0.00174008045316858	80.0650938278829	-0.609775471314319	-0.00145878754439892	84.8696925505528	0.0222958396389332	-0.000971093127403915	9.10096457700076	0.124225730424779	-0.0142809630063827	3.83433854547088	-0.443310966915007	-0.041482452152256	1.6367631976778	5.94073950551479	-0.0191391012748369
4827048	5	0	13.22	0.69	0	NA	2	44	45	56	2	108	99	NA	104	1	1	1	NA	NA	1	NA	4827048	rest_1	2	172	0	0.0381579	32.8925531355528	-0.248375175319882	-0.00357494820578289	46.9512951584159	-0.246339468253532	-0.0016461475586389	86.1019222539298	-0.105885335944896	-0.00136953985550396	89.8902303297562	-0.249495998391579	-0.000989855987691446	7.97412887548564	-0.879969795825809	-0.0152534986810619	5.147223563257	-0.528357764386963	-0.0416507275116341	1.203194771407	-0.782871103129093	-0.012572596655306
5164727	5	0	10.16	0.16	1	NA	2	90	90	90	2	117	109	NA	115	1	1	1	NA	NA	1	NA	5164727	rest_1	2	172	0	0.054889	30.7916178283688	0.138238061166151	-0.00327820692244069	48.328293558949	-0.129170906688304	-0.00179027880707781	84.2137510506959	-0.0429527458886816	-0.00116756284264274	84.8229164569903	-0.226848300316879	-0.000932508856158608	6.67971265164877	-0.3330532512684	-0.0120983248487194	5.23492859288199	-1.56786532232989	-0.0490701109557929	2.39023271772163	-0.77583515850637	-0.0275017927967722
5971050	5	1	7.24	0.58	1	disruptive behavior disorder NOS	2	68	64	71	2	101	88	NA	94	1	1	0	NA	NA	0	1	5971050	rest_1	2	172	3	0.0550383	29.7631757269579	0.0064670309068684	-0.00245901927803901	46.2023088488697	-0.458904445509515	-0.00163806372404387	83.3471217782038	0.259674990721996	-0.0012135997727813	83.4177909181901	0.414639990565302	-0.000859917574939641	8.62364078393946	-0.369085497643411	-0.0151435398735446	4.4148052625125	-0.708027545978264	-0.0344558925279638	2.99362722534916	-0.426041343164263	-0.0220560773591538
6206397	5	0	11.56	0.76	0	NA	2	50	53	46	2	85	79	NA	80	1	1	1	NA	NA	1	1	6206397	rest_1	2	172	2	0.0703733	29.9751570608559	0.117452171552759	-0.00341051612595539	47.3159542785058	0.265169015624226	-0.00161961524602793	82.3956653702289	-0.0826949964265027	-0.00133035905385036	85.910594446753	-0.35818653673931	-0.000931249291194568	7.45807226543841	-0.664320468483653	-0.013764586240147	3.64366103104411	-0.614335009611347	-0.0361972351279154	2.04152143152267	-0.835283324055257	-0.0192880869504315
6568351	5	0	8.1	0.05	0	subthreshold anxiety	2	52	59	49	2	102	99	NA	101	1	1	0	NA	NA	1	1	6568351	rest_1	2	172	1	0.0507016	31.6849577981106	-0.725630610676912	-0.00357199237138157	51.5460367003838	-0.115768756503879	-0.00207644594246916	88.3162457083843	-0.445426110143512	-0.00130566038804093	95.5634597288765	3.31999719144254	-0.00109020218830788	7.48092005619048	-1.14856786708933	-0.0164543267666418	4.84984131531757	-0.625243958074673	-0.0387663390579429	2.94223148948176	0.015813284560187	-0.0229105124314617
8009688	5	0	11.33	0.69	3	very mild PDD traits	2	84	84	86	2	101	116	NA	109	1	1	1	NA	NA	1	1	8009688	rest_1	2	172	0	0.0392385	28.841117411633	0.827772313316415	-0.00339495004587669	46.2446571749535	0.389919046441057	-0.00189036579191963	79.2787273797998	-0.199559372934661	-0.00114739680427537	85.3191865391045	0.743794932738611	-0.000976458953545363	8.0608652557847	0.587534959219075	-0.011265058055951	4.96937084911533	-1.11854257192146	-0.0484770546141935	1.77410291032851	0.0627275856169387	-0.0169239196941152
8415034	5	0	11.79	0.52	0	NA	2	47	47	46	2	108	95	NA	102	1	1	1	NA	NA	1	NA	8415034	rest_1	2	172	6	0.079175	31.9052452255508	-0.0820619265698603	-0.00303939430294914	50.8203753187955	1.58851073104537	-0.00170802932481054	81.8487379423031	-0.306918783653647	-0.0012461838587025	89.8223460723593	0.226899542846247	-0.00089015468406584	8.16167707949583	-0.627445551737073	-0.0173220586204146	4.25874911307278	0.434776426264484	-0.0261462182475066	3.78712391417108	-0.196657601239668	-0.0312995215949924
8692452	5	1	12.25	0.82	0	NA	2	45	43	52	2	120	127	NA	123	1	1	1	NA	NA	1	1	8692452	rest_1	2	172	0	0.0294573	40.3105634282207	0.28556610848135	-0.00309146360527191	57.417394218445	-0.0095160415565072	-0.00165743603382074	93.4854137561438	0.979364172195651	-0.00105048101294689	98.193554023435	0.226702989077149	-0.000842471308417469	9.57092548191037	1.21932331299543	-0.0124001066214193	4.10004171611318	-0.847953005338573	-0.0344917545952861	4.51369209400188	-0.0870263764813806	-0.030152940917671
8834383	5	1	8.8	0.57	0	NA	2	56	51	47	2	106	103	NA	106	1	1	1	NA	NA	1	1	8834383	rest_1	2	172	22	0.131971	27.1650509329745	-0.46093134326986	-0.00281894957025763	45.581184178827	0.148482566601511	-0.00167937416654715	84.4943572099446	1.1632313724264	-0.00102620466546266	81.2291601845826	0.713534296897385	-0.000798104932544697	6.08011807455709	-0.41186237145449	-0.0122309582364689	4.2261121521054	-0.73883808360895	-0.0462551610953738	2.03629173925898	-0.741485370046549	-0.0168288767179886
8915162	5	1	10.7	1	1	NA	2	76	69	83	2	136	124	NA	134	1	0	1	NA	NA	1	NA	8915162	rest_1	2	172	27	0.221236	25.8426780948964	0.301132365890446	-0.00277468817420951	44.093749341787	-0.443289497475941	-0.00167250784645108	80.0099180108321	9.07944657613317	-0.001159457758559	78.367287805621	-0.49548793733078	-0.000823225244190005	6.97191763567128	-0.892284473703311	-0.0139360115919523	4.45779220055113	-1.23099829456743	-0.040478169456714	1.969201400121	0.419064700847893	-0.012978990057774
9326955	5	1	10.92	1	1	NA	2	76	76	87	2	95	96	NA	95	NA	1	0	NA	NA	1	1	9326955	rest_1	2	172	0	0.0533403	26.2597971989868	0.148716538284693	-0.0031528658133233	42.870368194867	-0.29997760375303	-0.00160099706691527	75.4185436054417	-0.470026799524559	-0.00134182891993073	80.9587006217415	-0.0899466939919353	-0.000895290000081208	7.27368728107364	-0.896213156614626	-0.0139032123252298	3.30433655679639	-1.06782748191117	-0.0271702629598276	1.11290161639207	-0.67612610632465	-0.0106746433487793
9578663	5	0	8.26	0.83	0	NA	2	42	42	43	2	143	117	NA	134	1	1	0	NA	NA	1	1	9578663	rest_1	2	172	1	0.0339752	26.8946249223984	3.41203277780683	-0.00300847667992115	41.5585714749519	2.74310938829563	-0.00127328984248387	83.5291542690965	0.24756367496508	-0.00115540309620306	80.8693625587878	0.916202111921257	-0.000753669576741891	6.99567685016716	-0.399300824412055	-0.0118586000867743	3.60819519174776	1.52613936997605	-0.0414618455713996	2.2839949238899	-1.01617758991963	-0.0187541166761737
9750701	5	1	10.74	0.91	0	NA	2	41	40	43	2	103	121	NA	113	1	1	1	NA	NA	1	1	9750701	rest_1	2	172	0	0.0484359	31.7389314719566	0.426274121639459	-0.00324203093989829	47.7677050862116	0.108002012218644	-0.00160707800655476	86.0450068418502	-0.433804115100937	-0.00138898140091406	83.7037565546343	0.44187343471	-0.000890253948163372	8.09544853179341	0.347565376962779	-0.0123361095697994	3.10012036795202	0.185005423792104	-0.0264026785972085	2.02269069144768	0.439608676742435	-0.0218276239149143
9907452	5	1	9.98	0.74	3	dysgraphia	2	62	64	46	2	130	127	NA	132	1	1	1	NA	NA	1	NA	9907452	rest_1	2	172	0	0.0397569	30.2697848081813	-0.579086254669779	-0.00326393920968969	45.4669570157393	0.200903628367791	-0.0017374782644326	77.0933934205547	-0.641612839485101	-0.00151008898095801	81.2303388303436	-0.225599245807801	-0.00100370738614226	7.19055981679085	-0.756308334005394	-0.0141077172114389	3.63573614946505	0.25496973542526	-0.0383110816893851	4.90669991842038	0.051937849705006	-0.0330734373869691
[truncated: 348 more columns]
