# Supplementary material for: Topological Data Analysis Reveals Robust Alterations in the Whole-Brain and Frontal Lobe Functional Connectomes in Attention-Deficit/Hyperactivity Disorder
Source: eNeuro. 2020 May 12;7(3):ENEURO.0543-19.2020. doi: 10.1523/ENEURO.0543-19.2020 (PMC7221355; doi:10.1523/ENEURO.0543-19.2020)
Supplement: Extended Data 1 — Code applied in the present article. Download Extended Data 1, ZIP file. [file enu-eN-NWR-0543-19-s03.zip › TDA_ADHD-master/03-Inference/TDA_ADHD200_NYU_phen.R]

#!/usr/bin/env Rscript

# Clear workspace
rm(list = ls())
# Set working directory
# Load 'rstudioapi' package
if(!is.element("rstudioapi",row.names(installed.packages()))){
  install.packages("rstudioapi")
}
library(rstudioapi)
setwd(dirname(dirname(rstudioapi::getActiveDocumentContext()$path)))
# Save graphical parameters
op <- par()

# Read phenotypic files
# Set input path, with phenotypic .csv files from
# https://fcon_1000.projects.nitrc.org/indi/adhd200/
phen_dir <- ""
# Concatenate train and test datasets
phen <- rbind(read.csv(file.path(phen_dir, "NYU_phenotypic.csv")),
              read.csv(file.path(phen_dir, "NYU_TestRelease_phenotypic.csv")))
# Set NAs
phen[phen==""] <- NA
phen[phen=="N/A"] <- NA
phen[phen=="-999"] <- NA
# Read TDA file
# Set directory where sample info is going to be save (same as TDA_ADHD200_NYU_pp2atlas.R)
smp_dir <- ""
tda <- read.csv(file.path(smp_dir, "ADHD200_NYU_ppNIHPD_TDA.csv"))
# Concatenate datasets
datos <- cbind(phen[match(tda$ID,phen$ScanDir.ID),],tda)

# Write data
tda_dir <- file.path(getwd(),"03-Inference")
write.csv(datos, file.path(tda_dir, "ADHD200_NYU_ppNIHPD_phenTDA.csv"), row.names = F)
