# Supplementary material for: Topological Data Analysis Reveals Robust Alterations in the Whole-Brain and Frontal Lobe Functional Connectomes in Attention-Deficit/Hyperactivity Disorder
Source: eNeuro. 2020 May 12;7(3):ENEURO.0543-19.2020. doi: 10.1523/ENEURO.0543-19.2020 (PMC7221355; doi:10.1523/ENEURO.0543-19.2020)
Supplement: Extended Data 1 — Code applied in the present article. Download Extended Data 1, ZIP file. [file enu-eN-NWR-0543-19-s03.zip › TDA_ADHD-master/README.md]

# TDA ADHD
Scripts to implement TDA in the ADHD200-NYU dataset.

[01-Preprocessing](https://github.com/BrainMapINB/TDA_ADHD/tree/master/01-Preprocessing) contains the scripts to preprocess fMRI datasets and average time series to regions of interest (ROI) from four different brain atlases.

[02-TDA](https://github.com/BrainMapINB/TDA_ADHD/tree/master/02-TDA) contains the scripts to compute Topological Data Analysis metrics to the functional connectivity matrices.

[03-Inference](https://github.com/BrainMapINB/TDA_ADHD/tree/master/03-Inference) contains the scripts to compute sample inferences.

In order to just replicate the same manuscript results, then, download and uncompress this repository and run the [TDA_ADHD200_NYU_inference.R](https://github.com/BrainMapINB/TDA_ADHD/blob/master/03-Inference/TDA_ADHD200_NYU_inference.R) file.  
Note: open '[TDA_ADHD200_NYU_inference.R](https://github.com/BrainMapINB/TDA_ADHD/blob/master/03-Inference/TDA_ADHD200_NYU_inference.R)' in RStudio and source it (preferably without Echo) and it will pop out every result. Without RStudio, just R, remove the lines of code 6 to 11 and set the working directory to the path of this directory, and then source it.
